# Supplementary material for: Evolution history of duplicated smad3 genes in teleost: insights from Japanese flounder, Paralichthys olivaceus
Source: PeerJ. 2016 Sep 27;4:e2500. doi: 10.7717/peerj.2500 (PMC5045880; doi:10.7717/peerj.2500)
Supplement: Supplemental Information 9 [file peerj-04-2500-s009.txt]

>Paralichthys olivaceus posmad1 cDNA sequence
ATGAATGTCACCTCGCTCTTCTCCTTCACTGGCCCAGCCGTCAAACAGCTGCTGGGTTGGAAGCAGGGAGACGAGGAAGA
GAAATGGGCAGAAAAGGCGGTGGAAGCTTTGGTTAAGAAACTGAAAAAGAAGAAGGGAGCCATGGAGGAGCTGGAGAGGG
CTCTCAGCTGCCCCGGTCAGCCCAGTAACTGTGTGACAATCCCCCGTTCCCTGGACGGACGGCTGCAGGTGTCCCACAGG
AAAGGTCTGCCGCATGTCATCTACTGTCGGGTGTGGCGCTGGCCCGACTTACAGTCCCACCATGAGCTGAAGGCCCTGGA
GTGCTGCGAGTACCCCTTTGGCTCCAAACAGAAAGACGTGTGCATCAACCCATACCACTACAAACGAGTGGACAGTCCAG
TGCTGCCGCCTGTGTTGGTGCCGAGGAACAGTGAGTTCAACGCCAAGCATACGATGCTGCCTCGCTTCCGCAATCCTCTA
CAGCAGAATGAGCCACACATGCCCCAGAATGCCACCTTCCCAGAGTCCTTTGCTCAGGCCAACACAATGACTTTCCCGCA
ATCGCCGGTAAACAGCTACCCAAACTCACCAGGAAGTGGCAGCAGCAACACCTTCCCTCATTCACCATCCAGCTCCGACC
CCGGCAGTCCGTTCCAGATGCCAGAGACTCCCCCTCCTGCCTACATGCCTCCAGAGGAGCAGATGACTCAGGAGTGTCCC
CAGCCTATGGACACCAACCTCTTGGCTCCACCCTTGCCCGTAGAGAGTAACAACCGGCCAGATGTGCAGCCCGTGGCCTA
TGAGGAGCCCAAGCACTGGTGTTCTATTGTTTACTACGAGCTCAACAATCGTGTCGGAGAGGCGTTCCAGGCTTCCTCCA
CCAGTGTGCTTGTCGACGGCTTCACAGATCCCTCCAACAACTGCAACCGATTCTGTCTCGGCTTGCTCTCCAACGTCAAC
CGCAACTCTACCATTGAGAACACCCGGCGGCATATCGGAAAAGGTGTCCATCTATATTACGTTGGTGGGGAGGTGTACGC
AGAATGTCTGAGTGACAGCAGTATCTTCGTCCAGAGTCGTAACTGTAACTTCCACCACGGCTTCCATCCCACGACTGTGT
GTAAGATTCCCAGCGGCTGCAGCCTGAAGATTTTCAATAACCAGGAGTTTGCAGAGCTGCTGGCCCAGTCCGTCAACCAC
GGCTTCGAGGCTGTTTATGAGCTCACAAAGATGTGTACCATCCGCATGAGCTTCGTGAAGGGCTGGGGAGCAGAGTATCA
CCGCCAGGATGTGACCAGCACACCCTGCTGGATTGAGATTCACCTGCACGGTCCCCTGCAGTGGTTGGATAAGGTTCTAA
CCCAGATGGGCTCCCCCCACAACGCTATATCCTCCGTCTCCTAG
>posmad2a
ATGTCCTCCATCCTTCCCTTCACTCCCCCGGTGGTGAAACGTCTCCTGGGATGGAAGAAGACTCCAGCAAGTAGCGGGGG
AGCAGGAGGAGGAATAGGTGGAGTCGGGGAGCAGAATGGAGGAGGACAGGAGGAGAAATGGTGCGAAAAAGCAGTGAAGA
GCCTGGTGAAGAAGCTGAAAAAGACAGGGCAACTGGATGAGCTAGAGAAGGCCATCAGCACACAGAACAGCAACACAAAG
TGTGTCACTATACCCAGCAATTGCTCAGATCTATGGGGTCTAGGCTCAGGCCACACGATAGAGCAGTGGGACTCTGCAGG
CATGTATGGATACCCTGACCACAGCAGGTCTCTGGACGGGCGTCTTCAGGTGTCTCATCGCAAAGGCCTGCCGCACGTCA
TCTACTGCCGCCTCTGGAGATGGCCTGACCTTCACAGCCACCATGAGCTGAGGGCCATCGATACCTGCCAGTACGCCTTC
AACCTCAAGAAGGATGAAGTGTGTGTCAATCCCTACCATTACCAGAGAGTGGAGACGCCAGTGCTGCCTCCAGTGTTGGT
GCCACGCCATACAGAGATTCTGACAGAGCTTCCACCTCTTGATGATTTTACAAACTCCATTCCTGAAAACACCAACTTCC
CTGCTGGCATAGACCCTCCAAACAACTATATACCAGAGACCCCTCCACCCGGCTACATCAGTGAAGATGGAGAGACCAGC
GACCAGCAGATGAATCAAAGTATGGAATCAGGCTCACCAGCAGAAATGTCACCAAGCACTCTGTCACCTGTCAGTCATGG
CCTGGACCTTCAGCCAGTCACCTACAGTGAACCAGCATTCTGGTGCTCTATAGCCTACTATGAACTAAACCAGCGGGTTG
GAGAGACATTCCACGCCTCACAACCATCTCTGACAGTCGACGGCTTCACCGACCCCTCCAACTCTGAACGATTCTGTCTA
GGGCTTCTCAGCAACGTTAACAGGAACGCAACTGTTGAAATGACAAGGAGACATATAGGTCGTGGTGTGAGGTTGTATTA
CATCGGGGGGGAGGTGTTCGCCGAGTGCCTCAGCGACAGTGCCATTTTTGTCCAGAGTCCCAACTGTAACCAGCGATATG
GCTGGCATCCTGCCACAGTCTGCAAGATACCACCAGGCTGTAACCTGAAGATTTTTAACAACCAAGAGTTTGCTGCACTG
CTGGCCCAGTCAGTCAATCAGGGATTCGAGGCGGTCTACCAGCTAACCAGGATGTGCACGATCAGAATGAGCTTCGTCAA
GGGCTGGGGAGCAGAGTACAGGCGTCAGACAGTAACCAGCACCCCCTGTTGGATTGAGCTGCATCTCAACGGCCCCCTCC
AGTGGTTGGATAAGGTGCTGACCCAAATGGGATCCCCCTCAGTGCGCTGCTCCAGCATGTCATAA
>posmad2b
ATGTCCTCCATCCTGCCATTCACCCCTCCCGTGGTGAAGAGGCTGCTGGGCTGGAAGAAGTCAACCAGTGGCCAGGGCGG
AGCGGGTGGTGGCGAGCAGAATGGGCAAGAGGAGAAATGGTGCGAGAAGGCTGTGAAGAGCTTAGTGAAGAAGTTAAAGA
GGACGGGCCAGCTCGATGAGCTGGAGAAAGCTATCACAACACAGAACTGCAACACCAAGTGTGTCACCATCCCCAGCAAT
TGCTCTGAAATATGGGGACTGAGTACACCAAACACGATAGAACAGTGGGATACATCAGGCCTATACAGCTACCCTGACCA
AACCAGATCCCTGGATGGCCGCTTGCAGGTCTCCCACAGGAAGGGTCTTCCCCATGTTATCTATTGCCGCTTGTGGCGAT
GGCCAGACCTCCACAGCCATCATGAGCTGCGTGCCATTGAGGCCTGTGAGTATGCCTTCCACCTCAAGAAGGACGAGGTC
TGCATCAACCCCTACCACTACCAGAGGGTGGAGACCCCAGTGCTGCCTCCTGTTCTTGTGCCAAGACACCCAGAAATTCT
GCCAGAGCTGCCACCTCTGGATGACTACACTCATTCCATACCAGAGAACACAAACTTTCCAGCAGGAATTGAACCTCCAA
ACAACTATATACCAGAGACGCCACCACCTGGTTACATCAGTGAGGATGGGGAGGCCAGCGATCAACAGATGAATCAAAGT
ATGGACACAGGTTCTCCAGCCGAGTTGTCCCCCAGCACACTGTCTCCTGTCAATCACAGCATGGACTTACAGCCGGTGAC
TTACTCGGAGCCGGCCTTCTGGTGCTCTATAGCATACTACGAGCTGAACCAGCGTGTGGGCGAGACGTTCCACGCATCTC
AGCCCTCGCTGACGGTGGATGGATTCACAGATCCATCGAACTCTGAGCGTTTCTGCCTGGGCCTGCTGTCTAATGTCAAC
AGGAACGCCACTGTAGAGATGACCCGAAGACACATAGGAAGAGGAGTTAGACTCTACTACATTGGAGGGGAGGTATTTGC
TGAGTGCTTGAGTGATAGCGCCATCTTTGTCCAGAGTCCAAACTGCAATCAGCGGTATGGCTGGCATCCAGCAACAGTGT
GTAAAATTCCTCCAGGCTGTAATCTAAAAATCTTCAACAACCAGGAATTTGCAGCCCTGCTGGCTCAGTCAGTCAACCAG
GGCTTTGAGGCGGTTTACCAGCTCACCAGGATGTGCACCATCCGCATGAGCTTTGTTAAAGGCTGGGGAGCCGAGTACAG
GCGGCAAACTGTCACTAGCACTCCATGCTGGATAGAGCTGCATTTGAATGGCCCCCTGCAGTGGCTGGACAAGGTTCTAA
CTCAGATGGGTTCCCCATCTGCACGTTGCTCCAGTATGTCCTAA
>posmad3a
ATGTCTATTCTGCCCTTCACGCCCCCGATTGTCAAGAGACTTCTGGGCTGGAAGAAAGGGGAGCAGAACGGACAGGAGGA
GAAGTGGTGCGAGAAAGCCGTGAAAAGTCTGGTGAAGAAGCTGAAGAAGACGGGGCAGCTGGACGAGCTGGAGAAAGCCA
TCACCACCCAGAACATCAACACCAAGTGCATCACCATACCGAGGTCTCTGGATGGCCGTCTGCAGGTTTCCCACAGAAAA
GGTCTGCCCCATGTCATCTACTGCCGTCTGTGGCGCTGGCCCGACCTGCAGTCCCACCATGAGCTGCGGGCGGTGGAGTT
GTGCGAGTATGCCTTCCACACAAAGAAGGATGAAGTGTGCGTCAACCCGTACCACTACCAGAGAGTGGAGACACCAGTAC
TACCACCTGTGCTGGTGCCCAGACACACAGAAATCCCCAGTGAGTTCCCGCCGCTGGATGACTACAGCCATTCAATCCCC
GAAAACACCAACTTCCCTGCTGGAATTGAGCCCCAGAGCAACTACATACCAGAAACGCCACCACCAGGCTACCTCAGTGA
GGATGGTGAGACCAGCGACCACCAGATGACCCACAGCATGGACACAAGCTCCCCGAACCTGTCACCTAACCCTGTTTCAC
CCACACACAGCAACTTAGACCTTCAGCCAGTGACATACTGTGAGCCGGCCTTCTGGTGCTCTATTTCATACTATGAGCTG
AACCAGCGAGTAGGAGAGACCTTCCACGCCTCACAGCCGTCGCTGACAGTGGACGGCTTCACGGACCCATCCAACTCGGA
GCGCTTCTGTCTGGGCCTGTTGTCCAACGTCAACCGCAACGCATCAGTGGAGTTAACACGCAGACACATCGGCCGGGGTG
TGCGGCTGTATTACATTGGAGGAGAAGTGTTTGCTGAGTGTCTCAGCGACAGCGCCATCTTTGTCCAGAGCCCAAACTGT
AACCAACGCTACGGCTGGCACCCCGCCACAGTCTGCAAGATCCCACCAGGATGCAACCTGAAGATCTTCAACAACCAGGA
GTTTGCAGCCTTGCTGGCCCAGTCAGTCAACCAGGGCTTTGAGGCCGTGTACCAACTCACCAGGATGTGCACCATCCGCA
TGAGCTTTGTTAAGGGCTGGGGAGCCGAGTACAGGCGACAGACAGTGACCAGCACCCCCTGCTGGATCGAGCTCCACCTG
AACGGCCCCCTGCAGTGGCTTGACAAGGTGCTCACACAAATGGGCTCCCCGAGCATCCGCTGCTCCAGTGTCTCC
>posmad3b
ATGTCTATATTACCGTTCACGCCTCCGATCGTGAAGCGGCTCCTGGGCTGGAAGAAAGGGGAGCAGAACGGACAGGAGGA
GAAATGGTGCGAGAAGGCGGTGAAAAGTCTGGTGAAGAAGCTGAAGAAGACCGGGCAGCTGGACGAGCTGGAGAAAGCCA
TCACCACACAGAATGTCAGCACCAAATGCATCACCATACCCAGATCTTTAGATGGGCGTCTCCAGGTCTCCCACAGAAAA
GGTCTTCCCCACGTGATCTACTGCCGCTTGTGGCGCTGGCCGGATCTGCAGTCCCACCATGAGTTGAGAGCGGTCGACCA
CTGTGAATTTGCCTTCCACACCAAGAAGGACGAAGTGTGCGTTAACCCCTATCACTACCAGAGGGTGGAGACGCCAATTT
TGCCTCCTGTCCTTGTACCACGGCATACAGACATCCCTGCAGTGTTCCCACCACTGGATGACTACAGTCCATCTATTCCT
GAGAACACCAACTTCCCTGCTGGCATTGAGCCCCGGAGTAACTATATTCCTGAAACTCCCCCTCCTGGTTATCTGAGTGA
GGATGGAGAGACCAATGATCACCAACTCAACCACAGCATGGACACCAGTTCACCCAGCCTGTCGCCCAATCCTGTGTCAC
CCGCAAACAGTAATCTTGACTTACAACCTGTGACGTACTGTGAATCTGCCTTCTGGTGTTCTATCTCCTACTACGAGCTG
AACCAGCGTGTAGGAGAAACCTTCCATGCCTCCCAGCCCTCCCTCACAGTAGATGGATTCACGGACCCCTCAAACTCTGA
GCGCTTCTGTCTGGGCTTGTTGTCCAACGTCAACCGCAACTCGGCAGTCGAGCTCACACGCAGACACATAGGGCGGGGCG
TGAGACTGTACTACATTGGGGGCGAGGTGTTTGCAGAGTGTCTCAGTGACAGTGCCATCTTTGTCCAGAGCCCCAACTGC
AACCAGCGCTACAGCTGGCATCCTGCCACTGTCTGCAAAATCCCTCCAGGCTGCAACCTGAAGATCTTCAACAACCAGGA
GTTTGCTGCGCTGCTCGCACAGTCAGTCAATCAGGGCTTTGAGGCTGTCTACCAACTCACAAGGATGTGCACCATTCGCA
TGAGTTTTGTCAAGGGTTGGGGAGCCGAGTATAGACGGCAGACGGTGACCAGCACCCCCTGTTGGATAGAGCTGCATCTC
AACGGTCCTTTGCAGTGGCTGGACAAGGTCCTCACACAGATGGGCTCTCCCAGCATCCACTGCTCCAGTGTGTCA
>posmad4a
ATGTCTATCACCAACACACCCACCAGCAACGATGCTTGCCTGAGCATCGTGCACAGCCTGATGTGTCACAGGCAGGGTGG
CGAGAGTGAGACGTTCGCCAAGCGGGCCATCGAGAGCCTGGTGAAAAAGCTGAAAGAGAAAAAAGACGAGCTGGACTCTC
TCATCACCGCCATCACCACCAACGGGGCCCATCCCAGCAAGTGTGTGACCATCCAGAGAACGCTAGACGGGCGGCTGCAG
GTGGCGGGACGTAAAGGGTTCCCTCATGTCATCTATGCACGGCTGTGGCGATGGCCCGACCTGCATAAGAACGAACTGAA
GCACGTCAAATACTGCCAGTTTGCCTTTGACCTTAAGTGTGACAGTGTGTGCGTCAACCCCTATCACTATGAGAGAGTGG
TGTCTCCGAGCATAGACTTATCAGGACTGACCCTGAACAATTCTGTATCCAGCTCAGGAATGATAGTAAAGGATGAGTAT
GATTTTGACAGACAGCCAAGTTTGCCCTCCATCGAGGGGGGGCACTCCCTCCAGACCATCCAGCACCCCCCTTCTGGCAG
CCGGCCGGCCCCCTCTGAGTCGTTTGCAACCCCAAACCTGCTCCCACCTGCGGAGGCCTCCACGTCTGCCTCAACGTCAT
CCTTTCCTGCCATCGCTGCTGGATCAGGCAGTGCCAGCTCCACCTGGTCCAGGAACAGCAGTTTCACCCCAAACATTTCA
CACCACACCAACGGTCATCTACAGCACCACCCTCCTATGCCACATCCAACACACTACTGGCCCGTGCACAATGAGCTCGC
CTTTCAGCCTCCTATATCTAATCATCCAGCTCCTGACTACTGGTGTTCCATTGCCTATTTTGAGATGGACGTTCAGGTTG
GGGAGACGTTTAAAGTTCCCTCTTCTTGCCCCATTGTGACAGTGGATGGTTATGTCGACCCGTCAGGGGGAGACAGGTTC
TGTTTGGGTCAGCTCAGTAACGTACATCGCACTGAGGCCATCGAAAGAGCCAGGCTTCACATTGGTAAAGGAGTCCAGCT
CGAGTGTAAAGGTGAGGGAGACGTGTGGGTGCGATGCCTCAGTGACCACGCTGTGTTTGTCCAGAGTTACTACCTGGACA
GAGAAGCGGGCCGGGCCCCCGGAGACGCCGTTCACAAAATCTACCCCAGCGCATACATCAAGGTGTTTGACCTTCGACAG
TGCCACAGACAGATGCAACAGCAGGCGGCCACAGCTCAAGCAGCAGCAGCAGCTCAGGCAGCAGCTGTGGCTGGAAATAT
ACCTGGACCTGGATCAGTAGGAGGCATCGCTCCAGCTATAAGTCTCTCAGCGGCAGCAGGTATAGGGGTAGACGACCTGC
GGAGGCTGTGCATCCTGAGGATGAGTTTTGTTAAGGGCTGGGGGCCAGACTACCCCCGCCAGAGCATCAAGGAGACCCCA
TGCTGGATCGAGATCCACCTGCACAGAGCTCTCCAGTTACTGGATGAGGTTCTGCACACGATGCCTATAGCAGACCCTCA
ACCTCTGGACTGA
>posmad4b
ATGTCAATCACAAACACTCCCACAAGCAATGACGCCTGCCTGAGCATTGTGCACAGCCTGATGTGCCACCGGCAGGGAGG
CGAGAGCGAAAGCTTCGCCAAACGGGCTATTGAGAGTCTTGTCAAGAAGCTGAAGGAGAAGAAAGATGAGCTGGATTCCC
TTATCACAGCCATCACTACAAATGGAGCGCATCCTAGCAAGTGTGTAACCATACAGCGGACTTTGGATGGACGTCTACAG
GTTGCAGGACGTAAAGGTTTTCCCCATGTTGTCTATGCTCGACTGTGGCGGTGGCCTGATCTACACAAGAATGAACTGAA
ACATGTGAAATATTGCCAGTACGCCTTTGACCTGAAATGTGACAATGTTTGTGTCAACCCATACCACTACGAGAGGGTGG
TCTCTCCAGGCATCGGTCCACTATTGGTAAAGGATGAATATGACTATGATAACCAGCAATCTCACTCCAGCTCTGAGAGC
CACCTGCAGACTATCCAGCATCCGCCGTCAAGGCCTGGCCCACAAGAGACCTTCAGCAGCCCCACCCTCCTCCCCCCGGA
GAGCAGCAGTTCAGCTTCAACCTCTGCTTTCTCCACAACCAATGCTGGACCCTCAAATCCGACCCCCAACTGGAGCAGGA
GCAGCAGCTTCACCCCCGCGGTGCCTCAGCACCAGAATGGTCATCTACAGCATCACCCACCCATGCCTCACACAGGGCAT
TACTGGCCTGTTACCAATGAAATAGCGTTCCAGCCTCCCATATCCAATCACCCTGCTCCAGAATATTGGTGCTCCATTGC
TTACTTTGAGATGGATGTCCAGGTAGGGGAAACGTTTAAGGTGCCATCCACTTGTCCAATAGTGACTGTGGACGGCTATG
TGGATCCATCAGGAGGGGATCGCTTCTGCCTGGGCCAACTGAGCAATGTTCATAGGACAGAGAACATAGAAAAAGCCAGG
CTTCACATTGGTAAAGGTGTGCAGTTGGAGTGCAAAGGTGAAGGAGATGTGTGGGTGCGCTGTTTGAGCGATCACGCAGT
GTTTGTGCAGAGCTATTACCTGGATCGAGAGGCTGGGCGTGCCCCCGGAGATGCAGTTCACAAAATCTACCCAAGTGCTT
ACATCAAGGTGTTTGACTTGCGTCAGTGCCACAGGCAGATGCAGCAGCAGGCAGCGACAGCTCAAGCAGCAGCTGCAGCT
CAGGCAGCGGCGGTGGCTGGAAACATTCCCGGACCCGGCTCAGTGGGAGGAATCGCCCCAGCCATCAGTTTGTCTGCTGC
TGCAGGCATCGGGGTTGATGACCTGCGCAGGCTGTGCATCCTGCGGATGAGCTTCGTGAAAGGCTGGGGGCCCGACTACC
CACGGCAAAGCATTAAAGAGACACCCTGCTGGATTGAAATCCATTTACACCGAGCTCTGCAGCTACTGGATGAAGTTCTG
CACACCATGCCCATAGCTGACCCTCAACCTCTTGACTAA
>posmad4c
ATGAACGTGTTGCTCTGTCTCTCTCTCTGGTTTGTTCTGCTGATGTCGACCTGCTATGAAAGTGTTGTACAGTGGAAAAC
AACTGTTGGAAACTTCTTTTTCTTCTTTGTTCGGTTTATTGGCGGGTGGCGACCAACGTCAAGGTGCATTACCGCCAACT
ACTGTGTTGGAAACGAAGAAGAGTTGACCAGAGATTATGATGACATCCCTACGGCAACGGCAGACTACGACTACACCGCC
ACCTTCGACTACTACTATGTGACAGGAGTGTATGAAGTTCCAAATGAGGTGAGGATCTTCTTCTTGTTTCATGTTACCTG
CAGCAGACAGACAGACAGGTACAGTCAGAGAGTTACAGACAGACAGGTACAGTCAGAGAGTTACAGACAGACAGGCTGTT
GTGATTGGTCAGTTAAGCCCAGTTCTCCTCCTGGGAATCGCTGTCAATCAGATCTGGAACTGATGGAGGGAAGGAGCCAA
GGATCACCTGCAGACAGGACTCTGACCTCTGACCAGCTGATCTCCGGACCAGGTGGCATCACATCAGACCACAAATTAAG
ATCTGGTGAAACAATGACTCTTTCTGTATATACAAACATTAATAACATTAACACCCCCCCATTCGACATGTACTCGTCCA
GCTACGTCCAGCTGTCTCTTGGTTGTCCCTCTGGCTCTTCTCTCTATCTCGTTTCAGATAACTCCGGCACCGGGACTACA
GGACCACAACGACCACCATCACCATTGTCTGCATTTATTACAAGAACTCAGCAATTCATTAATATATCTAGTCATGTTGT
AGATCTATACATTGTTATTGTTATGGATGATGATAGCGAGGATGATGGTGAGGATGATGACAGTGAGGATGATGGTAATG
ATGATGATAGTGAGGATGATGATGATGATAGTAAGGATGATGATGATGATGATGATAGTGAGGATGATGGTTATGATGAT
GATGATGGTGAGGATGATGATAGCGAGGATGATGGTGAGGATGATGATAGTGAGGATGATGGTGATGATGATGATAGTGA
GGATGATGGTGGTGCTAAAAGCCCTGGGTTACCAGGGGTAACGACACATGTGACCATGTCGGTGCTTGACTCCGCCCCCA
GCAGTGGTGACCCCTGCCTCAGTATCGTTCACAGCCTCATGTGTCACCGACAGGGTGGAGAGAATGAGGGCTTCGCTAAG
CGGGCGATCGAGAGCTTGGTGAAGAAGCTGAAAGAGAAAAAAGACGAGCTGGACTCGCTCGTCACCGCGGTTACCACCAA
CGGCGTCCATCCCAGCAAGTGTGTGACCATCCAGAGGACGCTGGATGGACGCCTGCAGGTAGCAGGTAGAAAGGGTTTCC
CTCATGTGATCTACACTCGTCTGTGGCGTTGGCCCGACCTCCATAAGAACGAACTCAAACACATGAAGTTCTGTCAGTTT
GCGTTTGACCTGAAGTACGACAGTGTGTGTGTGAACCCCTATCACTACGAGAGGGTGGCGTCTCCCACCACCGCAGGTAG
ACACTCACCTGTCTCACCTCATGCACAGGGTCCTCACACTCTGATAAAGGAGGAGTTCATTCAGGACTGTCTGAAGATTG
AGCTGCCCCCCCACTCTGACCCCTACAACCAGCCCCGTCCTGTCAACATGTATCCCAGCATGCCACTGTCACCTCCAGGC
AGCAGCTCCATGTGTGGTAGAAGAGGCATTAGTGGGGAGGTAGGGGCTGTGGGTGTTGGCGGTGAGGGCCCGGGAGGCCT
TCAGATTGACCTGTCTCAGAGCCAGGGGGGTCGGGCCTCGCCACCTAAATGGAATCCTCCGATCACCCCTCAGCCTCCTC
ACCTGTCCACTCCAACCACAACACACCAGCAGAGCCCAGAGTACAGCAACCCTTCTAATACAACCACCTGGACAGGTAAT
GACTTCGCCCGCTACAGTGATGTAGGACCTCTACAGAGTAGGCGGAGCCACCAGCAGCCTCCATTACATCATTCTCATCA
CTCCCCTAATACTTGCTTCTGGTCTCAGCATCACAGCACCACTCCATATCCACAACCTGTGTCCAACCACCCCGGTCCAG
AGTTCTGGTGTTCGATCTCTTACTTTGAGTTGGACATCCAGGTTGGAGAGATTTTTAAGGTCCAGTCCAGCTATCCCCTG
GTGACTGTGGATGGATACGTGGATCCCTCAGGAGGAGATCGTTTCTGTCTGGGACAGCTGAGCAACGTCCATCGCAGTGC
CACCAGCCACCGTGCTAGGCTTCACATCGGTCGAGGAGTTCAGCTGGAGTGTCGGGGGGAGGGAGATGTCTGGATGCGTT
GCCTTAGCGACCACTCTGTGTTCATTCAGAGTTACTACCTGGATTGTGAGGCCAGCGGAGCACCTGGAGACAGAGTTCGT
AAGATCTACCCGGGAGCTTGTATTAAGGTATTCGACTTGCGGCAGTGCCACAGACAGATGCAGCGGCAAGCAGCAGCAGC
TCAGGCCACTGTGCTTATTGGTTCGATTCCCGGCCCGAACAGTGTTGGAGGAGTCGCCCCTGCTGTCGGTGTGTGTACAC
CGGCAGGTCTGGGTGTGGACGACCTGCGCAGGTTGTGTATCGTGCGTCTGAGCTTCGTTAAAGGTTGGGGGTGTGACTAC
CCACGACAGAGCATCAAAGACACCCCCTGCTGGCTGGAGGTTCACCTATACCGGGCCCTGCAGCTGCTTGACCAGGTGCT
GCACATGTTGCCGCCACAAGAGCATGTGCTCTGA
>posmad4d
ATGAATGAGTCGTGGAGACGTGTTAATGTGTTTTATGAGCTGGTACTTGCAGAGACAGCGAACTGCGTGACGCATGTTAA
CCGATGTGGGATGTCAGGGGGAAATGAAGCCAAAAAGGCCTGGATGCAAAACGTTGCCATCTTGCACATTTGGAGTGCAG
AGAAAAATTTATATGATGTGTACATGGTTGATGTCCTACGCACAAGGGACATAAAAGAGGCAGGATTTATGAACTATACT
GCAGCCGGCCATCAGATGGCGACCAAGGCTGTGGCTCAGGAGTACAGCAGGTTGTCCGAAAGTCAGAGGGGACTGATTCA
GAGCTGGGCCATCACGATGCCAATGAAGTTTCTGGTCACTCATTGGCTGACCAACTTAATACCAGGTAAGCAAGAAAGTA
TTTTGGCTCAAGTTACCAGAGCTACTCCCACTAAAATACAACCATATCAGTCTACAAAATCAGGAGGAGAGTCTCCACGT
GCTCCAGGTTTTCAGTTGTACATGATATTTCTGGATTTCAAAGTAAAAGATTGGATTTTAAAATTAAGGATGGAAAGCAC
AAACCTGAGAATACCATTCTGCCATCTGCTTATAGACGCATATGTGGCACATTCTGCCCTAGTCACACATGCTGTATGTA
TCATAGACCCCGTTCAAACCAGCAGCATCATGTCAGTGAACCCTCCAAGCAGCAATGACGCTTGTCTCAGCATCGTCCAC
AGCCTCATGTGCCATCGACAGGGTGGGGAGAATGAGGGCTTCGCCAAACGTGCCATCGAAAGCTTGGTGAAGAAGCTAAA
GGAGAAGAAGGATGAGCTGGACTCGCTCATCACTGCCATTACCACCAATGGTGTCCATCCAAGCAAGTGCGTCACCATCC
AGAGGACACTGGATGGACGACTGCAGGTGGCAGGGAGGAAAGGTTTTCCTCATGTGATTTATGCAAGGCTGTGGCGCTGG
CCTGACCTCCACAAGAATGAACTCAAGCATGTCAAGTTCTGCCAGTATGCCTTTGACCTGAAGTATGACAATGTGTGTGT
CAACCCCTACCATTACGAGAGGGTAGTGTCTCCAGGCATCGGTAGGTCAGATTCAAACTCTCAACAACTCAGAGTGGGGT
TTACGATCTCTGGCAGTCACAGTGATGGCCGTCTTCAAACTGCATCCCCACAGTCTCAAGTCATGACCCCAGTACCACGT
CCTCCGACTCCAACCCAACCCCCACCTCAGCAGCAGGCTGCCCAGCAACCCTCACAGCCCCCCCATTCACAACAACCCTC
CCTACCTACTTCTCACTCACATGGAAAAAACGGATACAGCAGCAATAAACACTCTCAGAGCCAGGCTGTCTTCCACAGTG
AGTTCACAAATACGCACTCATACACAGATATATCAGGACCAGAGTTTTGGTGCTCTATCTCCTACTTTGAAATGGATGTT
CAGGTGGGTGAGATGTTTAAGGTGCCCTCCAGCTGCCCTGTTGTGACTGTGGATGGTTACGTTGACCCGTCGGGAGGTGA
TCGTTTCTGCCTCGGCCAGCTGAGTAACGTTCACCGCACAGATGCCAGTGAGAGAGCTAGGTTACACATAGGTAAAGGCG
TGCAGCTGGAGTGTCGTGGTGAGGGCGATGTGTGGATGCGCTGTATGAGCGACCACGCTGTGTTTGTGCAGAGCTACTAC
CTTGACAGAGAGGCAGGCCGAGCACCAGGTGATGCAGTGCACAAAATCTACCCTGGAGCCTATATCAAGGTGTTTGACCT
GCGACAGTGCCACAGACAGATGCAGCAGCAGGCAGCAACAGCTCAGGCCGCAGCTGCTGCACAGGCAGCTGCTGTGGCTG
GAAACATTCCTGGTCCAGGCAGTGTTGGAGGCATTGCACCTGCAGTTAGTCTGTCTGCTGCAGCAGGGATCGGTGTGGAC
GATCTCAGGCGACTGTGTATCCTGCGACTCAGCTTTGTTAAAGGCTGGGGGCCTGACTATCCTCGCCAGAGCATCAAACA
CACCCCCTGCTGGGTGGAAGTCCACCTGCACCGTGCTCTGCAACTTCTGGATGAGTGCTACCCTGTATGTAACCAAATGC
TTGGTGGAAATCACCAAAGCCAGAATACCTCATTACTACAGTGCAAAGTCACACTTCAGTTTTCCGCTTTGTTCAACATT
GACAGACTGAGCTCAGATGCACCAACACTGGATTGTAAGAAGATTGATGTTGCACATTGTGATTTGGTTTTCAGCTGTTC
AGAATCTATGATGATATTCTGTAGTCCCCTCAGCCTTGCATGTGAGTACAGTTATGATGACTGTAGGAGGGACCACAGCT
TTCTTGATCACAACCTTTATATCTGCTCTCAACAGCTGTGCTCAGTCTACAGCAGCACATCCTCCCCCGAGACTGTAGGG
GCCCTAACCATTACACAGAGCCTGTCAATTAGGGGAAGTGTAGTGTGTTCGTGCACTAGCACAGAGGGCAGTTTCTCTCA
GTGTTTATGTCATGCATTTGATTTGCTTGGGATAAATGCAACAGCTTTAGAAATCGGTTTGGGTTAA
>posmad5
ATGACCTCCATGTCCAGTCTTTTTTCCTTCACAAGCCCAGCAGTCAAACGGCTGCTTGGCTGGAAGCAGGGAGACGAGGA
GGAGAAATGGGCAGAAAAGGCTGTGGATGCGCTTGTGAAGAAGTTGAAGAAAAAGAAAGGTGCCATGGAGGACCTGGAAA
AAGCCCTGAGCTGCCCGGGACAGCCCAGCAAGTGTGTTACCATTCCAAGATCATTGGACGGCCGGCTACAGGTTTCCCAC
AGAAAAGGCCTGCCTCACGTCATCTACTGCCGAGTGTGGCGCTGGCCCGACCTCCAGTCCCACCACGAGCTCAAACCCCT
GGAGGTGTGCGAGTACCCGTTTGGTTCCAAACAGAAGGAGGTCTGCATCAACCCATATCACTACAAGCGAGTGGAGAGCC
CTGTGCTTCCTCCTGTCCTGGTACCGCGGCACAGCGAGTTCAACCCGCAGCATAGCTTGCTGGTACAGTTCCGTAACCTC
ACCCACAATGAGCCACACATGCCCCTGAATGCCACCTTTCCAGAGTCCTTCCAGCAGCCTCACAGTGGGGGTGGCAGCAG
CAGCGGTGGTGGAGGTGGAGGAGGCTCTTTCCCCATCTCTCCCAACTCGCCGTATCCTCCTTCTCCAGCCAGCAGTGGTA
CTTATCCAAATTCTCCGGCCAGCTCGGGGCCCTCCAGTCCATTCCAGCTCCCAGCTGACACCCCACCCCCAGCCTACATG
CCCCCTGATGAGCAGCTGGGCCAGGAGAATCAGTCCATGGAAACAAGCAGCAGTGTGGTGCCGCAGAACATGCCCAGAGG
AGATGTGCAACCAGTTGAGTACGAGGAGCCGAGCCACTGGTGCTCTATTGTCTACTATGAGCTCAACAATCGTGTAGGTG
AGGCTTATCATGCCTCTTCAACCAGCGTTCTTGTGGATGGCTTCACTGACCCTTCAAACAACAAGAACCGCTTCTGCCTC
GGACTGCTGTCCAACGTCAACCGGAACTCCACAATCGAAAACACCCGTCGACACATTGGCAAAGGTGTGCACCTGTACTA
TGTGGGAGGGGAGGTTTATGCAGAGTGCCTCAGTGACACCAGCATTTTTGTCCAGAGCCGTAACTGTAACTATCACCACG
GTTTCCACCCCACCACTGTCTGCAAGATCCCCAGTGGATGTAGCCTCAAGATTTTCAACAACCAGGAGTTTGCTCAGCTT
CTGGCCCAGTCGGTCAACCACGGCTTTGAGGCCGTCTATGAGCTTACCAAGATGTGCACCATTAGGATGAGCTTTGTCAA
GGGCTGGGGAGCTGAGTACCACCGACAGGACGTCACCAGCACCCCCTGCTGGATCGAAGTGCACCTGCATGGGCCCCTCC
AGTGGCTGGACAAGGTGCTAACACAAATGGGTTCGCCTCTCAACCCCATCTCCTCTGTGTCCTAA
>posmad6a
ATGGCGGGAATCAACCAATGGCTCCAGAGCTTTCCTCTGGGCCCCGAGAGAGAGGGGGGGAGTCTTATTTTGAAAAGCAG
TCGACGCTGTGTTACTGTGTCTAACTTGATGGTGGACTCAGAGGAGAGTAGAGTGACTCCAGCTCTGTCTCTAAAACAAC
TTCTCAGCTCGGGGGTTTTGGCACCGGAGTCCCCGACCACCTCCGCTTCATCCCCGAGCTCTGCAGCCGGAGCGTCGCTT
CCACCAGCGGGCACACATCTCCGGGCTTTCAGCGGTCTTGTACGGCGACTCTGGAGAAGCCGTCTGGTCACCGAGAGCGA
CGGGCGGGATGGAAGCAGAAGAGGTGAGGGGGCACGGAACGGTCCGTGTGCAGGGAGACACTCAGGGAAGCTCCACAGAC
ACGAGCAGCGGCCGGTGACACGCGCCGAGCCGTCTCCGGGACTCACGGGGGAGGCTGGGGACCTGACGGAGTGCGCGGAG
AGGGAGGACGAGGAGCAGCCGGACGATGACCGCGGTGCCATGTGCGTCCGGGAGCACAGGGGCTCTCGGCCGGGACAGGA
GGGCGACAGTAGTACGGTGACGTGTTGTTTGTTTGGGGAATGGGATCTCCGACCGCGGAGCCCTTACTGGGCCCCGAGGA
AAGACAGAGGGGGGCCTTGTCAGTGCGCAACGAGGCATGCTGGGCTGGAGGATGAACTCGCGAGCACCGCTCATGTTTTT
CTGAAGAGACTTAAGGAACGGTCTCTGGAGGCCCTGGCGAAGGCTGTGGACGCCAAAGGAGGGCTCCCCAGCGAGTGCGT
CATGGTGCCGGGCACTGAGCTGCGGCTCGGTGCGCATCACATCTCTCCACAGTATCTCCTGTGTAAGCTGTACCGCTGGA
GCGACCTGCCGCTCTCAGCCCACCTCAAGTCACTGTGCCACTGCCAGAGCTTTGGCGCAGTGGACAGCGCAAAGGTGTGC
TGCAACCCCTATCACTACAGCCGCTTATGTGGGCCAGAATCACCTCCTCCTCCATACTCTCTGTCCCGATCAGACGAACA
CAAGCCACTGGACTCAACTCTGTCTTACACTGAAACTGTGCCCCCCCCCCTTGCCAGTCCGCCTCACATCATGCCAAGAG
ACTACACAGACACTGGTACCTCCCTTGGCTCCTCAACCTCCAGCGGACATCGCTCTCACTGGTGCAGCGTTGCCTACTGG
GAGCAGCGCACACGCGTGGGTCGCCTCTATCCAGCCTACGAGCCCTCGCTCAGTATCTTCTATGACCTACCTCAGGGCAC
GGGCCTCTGCCTCGGCCAGCTCCACGCCAATGCCTACCACACCCGCCGCGATGACCCGGGTAGCCACGTCACGTCAGGCC
TTCACGGACATCACAGCCATGGGGGCAGAGGGAACAGCAGCAGCAGCAGTGTACAACAGATACGCAGTAAAATTGGTTTC
GGCATCGTGCTGAGCCGCGAGCCGGACGGAGTGTGGGTGTACAACCGCAGCCAGCACCCAGTGTTTGTCCACTCACCCAC
TCTGGACCCACCCAGTGCTCGGGGGCTGAGCGTGAAGAGGGTGATGCCGGGCTTCTCCCTCAAGATGTTTGACTATGAAC
GCTCCAACTGGATGGCTGAGCATGACGTGAAGCCTGAGAGCCAGGAGGGGCCCTGGGACCCTCACAGTGTTCGCATTAGT
TTTGCTAAAGGATGGGGCCCATGCTACTCCAGACAGTTCATCACCTCCTGTCCCTGCTGGCTGGAGGCGGCTCTGCTGAA
ACCTGTAATTAACTTTAGCTTGAAAAGTAGGGAAGGGTTGATTACAAAGTTGCAGCACTACAGACGAAAAATGAAGCACT
GCAACTATAAAAACCTCTCCAGTGTTACCGTAGGGTTTCAGTCTGAACTTCAAAAAGATGTCAAAGCACGTCTGACTCAG
AGTCATGGAGACCATGAAATGGATCCCAGGAAGCGAGCGGTGGAGGAGGGTTTTTGGCCCTCGGCTCCAGGGCTGCGGTG
TTCACTGACCTCACTGTGA
>posmad6b
ATGTTCAGGACGAAACGCTCAGGTCTTGTGCGGCGACTCTGGAGAAGCCGTTTGATCCCAGATAGAGAAGGGGAAGATGG
AAATGGCCAAACTGGTGAGGGCTGCAGGGACGATCTGTTCGGCAACAACCCGGAGAAGATTCCCAAAACGGAGCTCAGAC
CGATGACCCCGAGCGGGTCTCACGCAGGGGACACGGGGGGTGTGTGCACTCGGAGCCCCGCGGAGAGCAGAGGCTCGGGG
GTCACGTCGGACCAAGATGGGGGCGCGGTGTGCGTCCAGGAGCAAGGGAGCCCCCGATCCGTGCAGGACAGCGAGTGCAG
GACAGTGACGTGCTGCTTGTTTAAAGACCGGGACCACTCCGAGCTCAGGGGTCCGGAGACGGCTCAGGGTACCGCGGATC
CGGGGTCGTGTCACTTCGCGCTGAGGAGCCTCGCACCTCGGAATAGCGGCGCTCCTGAGGCGCAGGAGGCGATGCCGCGC
ACGGTGTTGGATCAAGAACTGAAGTCAGCCACATACTCTCTTCTGAAGCGGCTAAAGGAGAGGGCGCTGGATACCTTGCT
GGAGGCGGTGGAGTCCAGGGGAGGGATGCCGAGCGACTGTGTTATGATAGCCCGGACAGAGCTGAGGTTGGGCGGCCATG
TGGCATCCCCACAGCTGCTCGTGTGTAAACTGTACCGCTGGTCCGACCTCCAGCACTCGGCCCAGCTCAAACCGCTCTGT
GAGTGTAAGAGTTTTGGGGCCTTGGACAGTCCGACAGTTTGCTGCAACCCCTTTCACTACAGCCGGCTCTGTGGGCCAGA
GTCACCCCCACCTCCATATTCGAGGCTTTCCCCCAATGAAGAACACAAGCCACTGGATCTGTCAGACTCCACATTGTCTT
ACACTGAAACTGAGGCCGCCAGCTCACCAAACACACCGGGGGAATTCTCAGATGCCAGTATGTCGCCTGATGCCCCTAAG
CAGAGCCACTGGTGTAACGTGGCGTACTGGGAGCACCGCACACGTGTGGGTCGCCTCTACACAGTGTACGAGCACTCCGT
CAGCATCTTCTACGATCTACCTCAGGGCACGGGCTTCTGCCTGGGCCAGCTCAACCTGGAACACCGGAGCAGCACCGTAC
AGCGCACACGAGGCAAAATCGGCTACGGCATCCTCCTCAGCAAAGAGCCGGACGGTGTGTGGGCATATAACCGCAGCGAG
CACCCCATATTCGTCAACTCCCCTACTCTGGACATGCCCAGCAGCAGAACTCTGGTGGTGCGAAAGGTGATGCCAGGCTA
CTCCATCAAGGTATTTGACTATGAGCGCTCGTGCCTCCTGAGGCACACCACAGAGGCGGACCTCCTGGATGGACCCTACG
ACCCCAACAGTGTGCGCATCAGCTTTGCTAAGGGCTGGGGCCCCTGCTACTCAAGACAGTTCATCACCTCCTGCCCCTGC
TGGCTGGAGATCCTCCTCAACAACCATAGATAA
>posmad7
ATGGCTGCTATGTATGGAAGAAAAACAGTGGTACTTTACTTTGGTTGTTCCCAGAGGCAGCAGAAACGGAGGCATGAAAC
CGCTTCGAGGGGGGAAAAGTTTAACAGCACAATGGACAATGTAATGGATGCAATTCGATGTAAAGAATGGCCCATTTTCA
GCTCAGGGGTCACTGGTAGGTTACGGCCAGACTGTACGCTCGAGGAGGAGACTGAAGCGCTCTGTCTTTCTGCACCGACT
CTCACCTGCTTCCAGCTCCATTATCGCGTTGCCAGATGGTTGAGCGGAGGTTTTCACAAAGTGACATGGCTCTCCTTGTT
CCTGAACAGCGCAGGAGGTCACCTTACCATGGGCTCCTGTTTCAGCTATGGCAGCAGACGAGGTTCTTGGCATTCTTGTG
AAAGAAATCTCAGAGAGGGGGGCAGCAGCGCGCTCCCATTTGCGTTTCGGACATGTAGGCGGTTTGTATCTATGTGGAGA
CAGAGACTGGCGCATGCTACAGATTTCCTCCGCTCATCCAGCTCATCCCAGTTTTTCCACCGTCTCTTCTCAGGCTGCTT
GTCACCGCCTGGACTCGGATCCCGGAATCTTCATGATTTGCGGACACCATGCTCGTTTTTTAGCCGGGGAACCCTCTTTT
CGTCCCGCATGTTCAGGACCAAACGATCGGGGCTCGTCCGGCGACTCTGGAGGAGCCGCGCGCCCGTGGAGGGCGACGGG
GAGGCGGATAGAGGGACGACGCATGGCTCCGGGGGCTGCTGCATGGGCAAAGCGACAAAGGTGGCCAAGTCCGGCGCCGG
GTCCGAGGCCGAACTGAAGGCGTTGACCCACTCCATACTGAAAAAGATTAAAGAGAAACAATTAGAGGTGCTCTTGCAGG
CGGTGGAGTCCAAGGGGGGCGCACGGAGCCCCTGCTTGCTCCTGCCCAGCAAAGTGGACGCCAAAGTGGGTCAACAGTCT
TACTCTCTCCCCATGCTGCTCTACAAAGTGTTCAGGTGGCCGGACCTCAGGCATTCCTCGGAGCTCAAGAGGCTGTCTTG
CTGTGAATCCTACGGGAAAATCAACCCGGAGCTCGTTTGCTGCAACCCGCACCACATGAGCAGGCTTTGTGAACTCGAGT
CTCCTCCTCCTCCATATTCTCGCTATCCCATGGACTATCTTAAACCACCAGATTCTCCAGACTCTGGACCCTCATCCAGT
GACACTGGGGGAACGACATACTCGGCCCCTGTGGGGCTTTCAGATTCCCTGGCAATGCAGGAGTCTGGCGAGCGGGCCCA
TTGGTGCGTGGTGGCATACTGGGAGGAGAAGACACGTGTCGGGCGCCTCTACTCGGTCCAGGAGCCCTCCCTGGACATCT
TCTATGATCTACCTCAGGGGAACGGCTTCTGTCTGGGTCAGCTCTGCTCCGATAACAAGTCCCAGCTGGTGCAGATGGTG
AGGGCCAAGATCGGCTATGGCATCCAGCTGACGCGTGAGCCGGACGGGGTGTGGGTCTACAACCGCAGCTGCTACCCCAT
CTTCATTAAGTCGGCCACACTGGACAACCCGGACTCGCGCACGCTACTGGTGCACAAGGTGTTCCCCGGGTTCTCCATCA
AAGCTTTTGACTATGACAAGGCCGGCAGCTTGCAGCGGCCCAACGACCACGAGTTCACGCAGCAGCCTCGCACAGGCTTC
ACGGTGCAGATAAGCTTTGTGAAGGGCTGGGGACAGTGTTACACCAGACAGTTCATCAGCAGCTGCCCGTGCTGGTTGGA
AGTCATCTTCAACACCCGATAG
>posmad8
ATGAACTCCTCAAACTCCATTACGTCCCTGTTCTCCTTCACCAGCCCGGCTGTGAAGCGCCTGCTTGGCTGGAAGCAAGG
TGACGAGGAGGAGAAGTGGGCAGAAAAGGCCGTGGACTCACTTGTGAAGAAGCTGAAGAAGAAGAAGGGGGCGATGGAGG
AGTTGGAGAGGGCACTCAGCTGTCCCGGGCAGCCCAGCAAGTGTGTGACGATCCCCCGCTCGCTGGACGGCAGGCTGCAG
GTGTCCCACAGGAAGGGTCTGCCACACGTCATCTATTGCCGGGTGTGGCGCTGGCCCGACCTGCAGTCGCACCACGAGCT
GAAGGCCCTGGAGTGCTGCGAGTTCGCCTTCGGCTCCAAGCAGAAGGACATCTGCGTCAACCCCTACCACTACAGGCGCG
TGGAGACTCCCGTGCTGCCACCAGTTCTGGTCCCACGCCACAGCGAGTTCAACCCTCAGCACAGTTTACTGGCAAAGTTC
AGGAACGCCTCTCTGCACAGCGAGCCTCTGATGCCCCAGAACGCCACTTACCCAGACTCCTTCCCGCCGCTGCCCTGCTC
CTCCTTCTCCAACTCTTCCTCCCTCGCCCAGTCTCCCACCTCACAGAGTTACCCCACCTCCCCCAACAGCTCCGCAGAGC
CGGGCAGCCCGTACCACATCACAGCTGAGACTCCCCCACCTCCGTACACCATGATGGAGACAAGTCCTCATGACGATGTG
AAGCCTGGCAACTCCACAGCAACCACTAAACTTACCTTTTCTGCTCCACACACAGATTTACGTCCTGTTTGCTACGAGGA
GCCGGAGTACTGGTGTTCCATAGCTTACTACGAGCTCAACAACCGGGTGGGCGAGACTTTCCACGCATCGTCCCGTAGCG
TCCTGGTCGACGGCTTCACTGATCCGACCAACAACAAGAACCGCTTCTGCCTCGGCCTGTTATCCAACGTCAACCGCAAC
TCCACCATCGAACACACACGCAGACACATAGGCAAAGGGTTGCACCTGTACTACGTGGGTGGAGAGGTGTACGCCGAGTG
TCTGAGCGACAGCAGCATCTTCGTCCAGAGCCGTAATTGTAATTTCCAGCATGGCTTCCACGCCACCACCGTGTGTAAGA
TCCCCAGCGGCTGCAGCCTCAAGATCTTCAACAACCAGCTGTTCGCTCAGCTCCTGGCCCAGTCCGTCAACCACGGCTTT
GAGGTCGTCTATGAGCTCACCAAGATGTGCACCATTCGAATGAGCTTTGTTAAGGGTTGGGGCGCTGAATACCACCGTCA
GGATGTGACCAGCACCCCCTGCTGGATTGAGGTACACCTGCACGGGCCCCTGCAGTGGCTGGACAAGGTCCTCACACAGA
TGGGCTCCCCGCACAATCCCATTTCCTCCGTGTCATAA

>Paralichthys olivaceus po_smad3a DNA sequence
GTGCAACATCAGGGCTGCACACAGAGACAGCTGCTGCTCAGAGCTGCTGCCCACACCGGCCTGTCCCGGCTGTGCAATCTGCACAGACTCGGCTGCAGCTCCTGCATTAGCATTTGATGCAGACTTCTGGCAGACTTCCGTCGGCGGACTCAGCGCCGCGGATGAACATAACCAAACTTTGCCGATCGGGGGGAGGAAATCCGTGAACAAGTCGGAAAACGCGAAAAGAGCTTCCACTTCCTTATTTGAACGTGTGCGAGGTAAAGACCTTGTGCGGCCGTGACTCGACTCGGGTGGATGTGAAAAAAGAGCTCTGAACTGAAGACGTGCAGACGGGACTAGGTTTCATCGCGGAATAGCACAGAGGTCCACAGCTCAGCAGACTACCAGGGCGCGCGCGTCCGTGGTTGGTTTACTCGACTCAGACCGTCTGCCTGCGCTCGAGCTGGGGGTAAAAACTCCGGGATGCGTCCGCTCGGTGTTCATTAAACAACAGTTAACCGGCTGAATACGCTTCAACCTGCGCTGCTTGGTCGGTCGGCAGAGGATCGATACCCCCCCCCCCCCCCCCCCCCACCTCCCGTGTTTCCCGCAAACCGACCGGACTTTTCTCGACACCGGCGCTGGGACTTTAGCCGAACTCAAGATGTCTATTCTGCCCTTCACGCCCCCGATTGTCAAGAGACTTCTGGGCTGGAAGAAAGGGGAGCAGAACGGACAGGAGGAGAAGTGGTGCGAGAAAGCCGTGAAAAGTCTGGTGAAGAAGCTGAAGAAGACGGGGCAGCTGGACGAGCTGGAGAAAGCCATCACCACCCAGAACATCAACACCAAGTGCATCACCATACCGAGGTGAGTGAGCGGGAGCAGCGTCCCGGGGCTCCGGGCTGGACCCGTCCGCCTCCATTTGCTCGTCAATAACACACTTGTTACAGGGAGATAAAAGCGTCCCCTGTTGTTTGCTGACGGCGGCATCCTTCCTCCGCTCTCACCTCAAACCCCCTCATCACACAGTAACATGGTGGCTGAGGCGAAGCTTAACGAGCTAACTGGTTCCTAAGAGAAGCTAGCCCCACACGTCTCAGTCAGCGAGCTGTCACATCCGTCGTTATGTGCAGTTTTCACGAGGTCAAGTGAGTCTGGGATCAGCCCGAGCTCGTTTTATTGCGCTGTTGCTGCGGAGAGGAGCGTGTTGTTCTGTGCATCGACGAGCCAGCGGCAGCGCACATGCGATGCAGACGCACAAATGGAGAGCAAGTTATATAACTTGGCCTTAATCTGGGACGCTCTCGAGCTCTGCGGTGTGGGTGCGTAGGCGAGTCTGTGGATCCGGGCTCGGCTATCTCCTCTCACTGTCTTCACGAGGGCTTCTGCAGCCTCTGCAAAGTTTTTTAAACAGTCACCGATTTCCTCCAATGCGATGCATTTGAAGATATTAAAGGGATAGTTCACCCCCCTCAAACAGAAAAATCAAAGTCAAACCCTAACCCTAATAAACCTAACACTCATTATCTTCTCACCATGGAGGGGTGGGTGAAGTGTTGAGTCCACTAAACACTTTGTTAGTTTCAGGGGTAGACAGTGTTGCAGCCAAACCCAATACAGTTGAAGTAACTGGCGACCGATATTTCAAACCAAATAAAATCCAAGTGTCCGTAAACCCCAACATTCAAGTTCCACTTGAAATGGCATCATTAACATCAGGATTTTAGCCTAAATGTCCACTGATATCTTCCGCATACATTTAGGTGGAAAACTGTAAATGAAATAGTTTTGAGTGGAATTTGAATGTCAGGGCTTGGATGCACTGTGGAGGCAATTTGTGCTTTTTGTCGTTTTTTTACATTTGAAGAAGTGGCCACCATTTACTTCCATTGTATTGGGTTTGGCTGCAACACTTTCTGCCCTTGAAACTAACAAAGTGTTTTGTGGACTCAGACACTTCACCCACCCCTCCATCGGCATAGTGTTTAGTAGATAATGAGTGAATTTTCATTTTTGTGTGTGTGTTACAGTGGACTGAAATATGAGGTGTAAAATGTGTCATCATAGAGAGATGTAATTGCTAATAGTTCTACTTTATCAACTGAAAGAAGAATGGCTTTGACAGTGAGTTGTGCTGCAGGAGGCTGTTCAATCCATTTATTTAGTTTCAGTCAGAAACAGACCTGCAGCAAAAAGGGTCACTGCTGCAACAGCTGCAGAAGCTTATCAGCTCCTCAGCTCTCAGTGAGCAAGGGCTGGTTTTAGGAAACAATGGATTTAATCCACATCATCAGAAGTCTTTTAGAATTGAAAGTCCTATGTTTTACTTAATGGAGAAGCCCTGTTTTTATAGCAAGTTGTCCATCGTAGCATTTTTTAGAACTGCTTGTACGTTTTTGGAATCAGTTCGCAGGCATTTTCTTTCCCTAATAACAGGCTGTGACAGGTATGAGCTTGAGAGGGGCTGTGTCTGTCAGAAGTCGTGAGTTTTATCGATCTCAGTTTCTAAAATTTGAGCATATTATTATATAGAATATTACAAAATTAAGTTTAGCTTAGGTCCACACTCATCATGCTTTAACAACATTACTCAATATATTGAGTACTTTTTAAAGTACACCTTGGTACTTTTCATCCACCCCATGAACAGTGTACAAGTGAAGGCACAGCTGAATGAGTTAGACATAAATTAGTTTGAAGACTTTTAATTAAACCTGTGATTCATTTTTCTACTTAAACTGACAAACACTTGCTGATTCCAGCTTTTCAAATATGAAGTTTGAATACGTTTGTCTCATATATGATATTAAACTGAATATTTTGTTGTTTTTCTGGTCAAATTAAACAAAAAATCTGAATGCAACACCTTGTTCTGTAGAAAATCATCAAGACCCAGAAGTTAATTGGGCAAAACAGCCAAAGTAATCAATGATATAAATCAAGAATAAAAACAAACATTTGCTGCAGCCTTACATTAGGGGTAGTCGACCTCTTACTGCCGTGCAAAAGAATTCAACAAACCCACAATTTACAGCCTCTAAAATGACAGTGAACAAAAACTGAACAGTTATGAAGTCAGGTTTTTTTTTTAGGTCGTCAAAAGTATAACTTACAGACTGGCTACAGAGTGCATGTTCGCTGCTATTTTTAAGCCTCTGCTATTTTTGCGTGTTGTAGTAACAAATATAGGCCTAAAACGTTTGCTTGTGCCCACAAAATCTCACTTGCATGTGTGGGTAATGTGGATTTAATAGCACACAGTGTGTCAGATGAAAACTGAACCCTACGCAGGGCACTCCCACATTCTTTATTGCCACAACTGTGCATATCACAGCTTGTACAGACCTGGGCCTGTATTCAGAGTTAAGCCTACCCGGAAAGTTAAATAATGTTTGTCTTGATCCAAGTTTCATATTTCCCACCACTAATGCAGAGGGGAAGAGGGAGAGTGCATTAAGATGACCCCAGATCAGAGCTGGCTGTCAGTGTGGGCTAACAGTGTCCCTGGAGAGCTGCTGTTTCTATTAATTCCCCTGTGTTCTGGCTCGCTGACAGCAGCTGCCGGCGTGTTCAGGCCTGTCCATGGGGAGGTCAGCTCCCATCTCTCTGATACATGAACTCCCTGATGAGGCTCATTGCTACTCCTCTTGATGACGGTTTGCGAGTGCTGAAGGAAGCAGGCACTGTGCACTGCTGGAGTCAGTAGCTGCATCCAGTGGTGGAATAGCAGATCATGTATCTTGTGTTGTCAATTTATGGGGGGAAACAGGTGGTTTACTCATTGCAGCTGATTCAGATATCATATCTTAGACAGCCAAATACCAGAAGCTGATTTTGAAATCCCAAGGCCAATGTTTTCTAGTTGTGTCAAACAAAGTTAATGATGTTTATAGTTAGAGACCAAAGCCACTCCTTCCTGTAACTTAGACGTCTTTATTACATCTCGAGAAAAAATGACATGCTTATGCGTTTGTGGTAAGCCAGCTGATTTAAAAGGGGTTTGTTGTGCTTGATAACATTTAAATCAACTCGCCATTCTTGGGTTAGAAGCCATATTATCACAACATGGTGAATTTGGTCAAGACAGTTATATTTGGGTGTGGGTTGTAAGTGGATGGATGATGTGGGCGCTGGTGCAGCTTGTGCAATGTGTATGTTTCAATGTGATTACACTAAAGATAAAGCCCGCAACCCAGGAAAACACGTGAGTCACAGTCACTCAGACTTATATTCACATTTTAAGCTGAAAACAAACAATGTTTACACATATATATATATATATATATATATGGTCTTGCCTATCACTTGGGCAGGGCTACTGCTTTACTTGCCTTTGTCCACTGTGGTTCCGATAATGAGCTGTTTTTACCATTCTGAAGAGCACTAAAAAGAGTGAACGCTGAGGCTTCAGGTTCAAATTCAAGCATTAGTCACCCAACAACGAGCAGTTGTGGCATTGTGGTGCTGACCTACCTTTCCTCTGTCTCTTTTTCTCCCTGTCCCACCTTTTAAAATCCTCCCCCTCCTTTGACTGTAAACTTTGGTTAGTGACAAACATTGGTGTGTAAAGTGCGTCAAGCCATGAAAGTTTACCAGTTTCCGATTGTGTATGCTTGGGTGGGTGTGAAGTGTAGTTGCCTGCATGAGATGAATGTGACAGGATGACTTACAAATGACTTTCTTTCTGTTGCTTAAGAAGACTCTGCCCTTTAAACAGAATCTCTTAATTTTCCTTTATGCCACTGTTCTGTTTTATAATGTAATCAGTCTTTTCTTTTGATTTATTATTTGAGGGCTACATAGCCACTGTTGTTTTTTTATGTTCAAATATATTCTTTTGTTTTGTTGAATTTGGTATCGAGAATTGTGGAATTTTCATATTATCGGTATCAACTACAAAATCTTTAGAATTGAGACATCCCTTCGACTGACAGTCAATGTTAGTTTCTTTTACCAATAGTGTTAACTGTTTCCTCACTGAAACCAACATGATGAAGGTTCCCCAACCACGAGGAAGCAGTTATTTTAACCGTAAACCTCAATGTTTGCACAATGTTAACCAGCTACTTTATTCCAAACCATGACCTTTACTGAACCAAGTATTTTTTGTGCCTAAACCTGCTCACACCTAAACCATAGCAGTGTCAGCTCAGGACATGGGGATTAAGGCACTAATACATACTAACCTGTACATGGTGCAACTTTGGCATATTACAAGTTTCTAAATTCGTCACTTGCTCAACATACAGAATTAGGTCTTTTCCTTGACTTGACTGCACTAAAGTTCTTACTTAGCACTATGCTGCTTTTACATTAATTTAACTGGGCAAGGCTACTAAATGTTTGTTCTTATTCAAGTAAACCCCCGCACTGTAGCTTTGTGTTATTGCAAACATGCAAAAATTAAATTGTCATTGTGAAAAACATTATTATTAGTTTTTTTGATGACATATGGACCCTGACCAAGCATTATGCTTACTGTAGTTTTGGCAGACAAATGACTAAAAACCATTTCAAACATTTACTTTAGAAATGTCAAAAAAAAGTGAGAATTGCATCTAATACAGAGCTTCCAGAGCCCAAAGTGAAGCCGTTACATTTTATGTCATGTTCAACTAACAGTTCAACCTTGTATTTCAATTTACACTGACAAATTTTAGAAGGAGGACACATTCATCTTCCACGTGGACATTCACATGGAAGTGTTGCAGTTTTGCACAGTAAATTACTTAAATAATCGATTGTCATACTCGTCTTCGATTTCTTTACTGTAATCTGCTCATCGGCCATTGCAGTACTTGTAGTGCAAACTACTCTCTAATGACTAATTGGGAGTTGCAGAGATTCTGTGTTCCTGTTTGGAACAGTTCTGTCATATTTGGACAAATTAAACTTTTTAAGGATTACAGACTTTTTAGAAGACTACAGAAATGGAAGCCAAACAGAAGTATAAACTCATTCATATTACATGTTTGTGTAGAAGTTGAAGCGGTTTAAGAAAGAGCAGTAAATTAATGTAGGAATCCAATGGCAATTTGGTTTGGGAACACTTGTGATTTATTAAGGGGAATTATCCAGGTGTGTGTTGTGTGTATGTGTGTGTTGTGTCTATTTACAGAGCCTGGGGGAGTGGATTCCTCACTTCAACCTACCCTTACTTACCATGGGTTTGGACCAGTGCTGAGTTGTGCGTTTGTCTTGTCTGCACACATCCCTCCTGGCAGCAAGACAGCTGTCTGATTCACACTGCTGCATGTCAGGGCAGGAGGCAGGGAGTGAAAGCATCCCAAGCTCAGGAAAAAAAGATGAAACAAGAAATATTATTCTATTCATAAGAATGAAAAGGACTATATCCATGACCAAGAGGAAAGATAGGGAGGAAGAGTGCAGAGGAGGACAGAGATACCACCACAGCCCTTTTCAAATGTGTTTTTATGCACGACAGTTCTTAACATCTTACAACATTCATGGGGGACTTATATAATGACTTAAGAGGATTTCTTTAGTCAGCCCATGAAAATCAAGTCAAGACCAAAGCTTCAGAGATATGTGGAGTTGATGGTGATCGAAAACAGCACAACATGAGTGACAGAGCTTTAAGTCAAAACCGATAGATTTACTTTATGGTAATCCTCCGATAATAGAAATTTGTGCTAACTGTTTCACACCAAAGCATAAACTCTGTCAGACTTGGTTTGAGAAAACTGGCATCCAAAGCTCAAACCTTAACTGAAAGGCTTGAAACAAACCAATATGGTAATGGAATACATTTTTCCGTCACACTGTAGAAATTCAGAATCAGGCAAAATAAAAACAGAAAACCTATATAATCAGTCATAGATCCTATTGCTTTGATTTAAATCAGAATCAAAACATTTTTTTCACTACACTTTATCTCTCTTTGTGTGCATGCTTGGGTTTAATACCAAGTTCAGACGACACAACTTTTAAAGTCGTCAGATTACCGTGCAGGTCACACTTCACAACTTGCTGTCTTGTGATCAGGGGTCTATCAGTTGCTTTGAGTTCATATGACAAATTCTTTTACCCGGAAGAACCTCAGACTATTCCTCTTCCAAGTTTACCCCTTATTATGCCTTCCCCCAGTCCTGCACTATAATTGGCTGTAGTTGTTGCCAATTCATCTAAACACTTAGCCTGCTGGAAATCTATTCAAAGGAGGCAATGTGTGCGAGCCTGTCGAATTGCGTCTTTGAAGGGCTGTATCGATTGGCGACTGTCCATCGAATGCCTAAAAAGTTGATTGTATGAACTTGACATAACGCTTGCAAATATTGGCCTCTTCTGCTTTTTATTACTTAGCTCTGAGCACTGATACATATTGGTTCTTTCCAATCTGGCAACATTAACACCAACATAACATACATGTACAAGTTGTAATCTGCCAGTTTCATGCTGTTGTGTTAAGAGCTCTGAAATAGCGACAGAGGTAGAGTGAGAGAAACTGCGGCAAAGATCAAGGAATAATACAGAGCTGAAAATGAGCTGGGGATTCCCAGTGTTGTGTGTGGTGCTAGAGGGGAGACCTGTCATCATAGCAGAAGAATGTGCTTCTATGAGGGAGACCGAGTGAAAGCAACAGTGGTGAAAAAAGTGATTGAAGTTTGAGGGGATCAGAATGTTTAAGAGCAAGGCAAACCAAAAAGCCAAAGGTTTAGATGAAGGAAGCGAAGGAGACGGAATATTTGGCAAGAGGCAGCGTGGTGGATTCTCTGGCTTATCAAAGGAAGACCGTGGTTTTTATGAAAATAAAGACGCTAATAGCTGAGATAGAACTGGTTTGTTTTCCAGCTACACGACCGTTCGACATCAAAAGAAGTGTGTCTGCGTTAGGACTGGATGACACGCACACAGACATGCACACTCACACTGCAGTCGCTGTGTCAATATACAGTATTGTCTACATTGTATAGACAATATAACATATTGTCGCTGAAGATGAAGGACACCATCAGGGTGTGAAGGCATGATTGTGTCAGTCTGATTGGGAATTGGCCTCATCACTAATGCCGAGCCTCATTATGTCCAGTCTCAGAACCAACCTCCCAGCAGCATTTAGATCAACTCAAACATTTAACAGCGGAGATGCTATGGATTTCACAAACTGCAACTGAATAGGAGTCTTACAACAGCAATGAAGACATGGGTGAACTATTCTTAACCATCTTCCCATGTTTAATCCAGATGTTGGCTCAGAACTTTAGTTCTGAGTTTGACAGTTGATGGTAAACACTCCCATGGCAAATAATTGATTGTCTTGTTGCACAACACGTGTAGTTCCATCTTTTGATGCCAGCTAACATAACCAACATATTCCTTTAACATCTGTTATGAACAACTGTTCTCATAATCTATTCATGTGCTGAATATAATCTCAAGATTGTTTGTTCAATAGTCAATAGTCTTATGTTGTTTGAACAATAGTACACAACTCAAAGTTAGACCATTTTAAATGTTGCTAGAACAAATTATTAACTGACTGACTGAATTTTCTTTCGATGGACAAATAGATTGATACTGCAGCTCTTTATTATTTAGAAACAACCTAACACTTGATACACTGCCTCTCTTTTTAAACATCTTACTTGAAATAAGTGAATAACTTTAATAATATCAACGAGATGCACTTCAAAATTGGATATTTATAAAATCATAATATTAAATATGAGAAATTACAAAAATCACAGAACTTGAAGTATCACCTTCATAATCAGTACAAGTTTGTAGATGGAGATCATTGCTGATTCTCTCCCGGACATTTTTCTTCCCTAATCTTCAGCTTAATTATGCTTTAGTGTGGTTACAGGTCATTTTACACAAACACACACACTGTCACTCACTTAGGCAGCTTTTACACCAGGTATCACACATGAGTCATCTGAGACAGCATTGTCCGCCACAGACGAAATACAAGACAGGTCACAGAGAGTTTATATGTGTTGTCTGTCTGTGTGTGGTTAGCTGCTCTAGTAACAATAATGAGGTACCCTCTTCAGTTGAGTTCAGGATTTCTCTCATTGTCCCATTTGCTTTATAGAAACAAGACTCTGCCTTGAGTCCAGACAGATACATACACTGTGTGTGTGTGTACCTGTGGTATGGTGTTTACCTTGTTGTAACCAAAGAGTTGTGACCTCAAAAAACTGAATGAGTTGGACCTTGGTGGCTTCAACTGGCTGCTGCTGGGTAACAGTAACACCATGATGTTTAGTTTGTGCCTCATATTTTCTATCTTTCAACTCATTCTTATGGGCGTAAAAACATGCTCAAAAACGGACAAAACCTTGTGTGATGTGTGAAACCCTTTGAGCCATACATACCCTAAACCCAACTGGAAATTCTTCATAATTCAAAGAAATTAATTATAATTTATTCTGCAAGTTTGGGGTATTCTTTGCCCTTTACATGCCTCGTACTTTGATGAACTTTGATGAGCTTTTTTGAACTTTACAAAATGATGAAGTTTATGAAGCATTCATTGAAGGGTTTTCAATTGAAATCATCAATGAAATGTCATGTAGTTCAATGTGATTAGAATGTGATTAGATTTTCTGGTTGTAAGTCACACACAACAAAATATAGGTACAAAAAATTTGATTATCGCATTCGGGTCACTGAGACTTTTATATGAACTTCATGCTCGCCTGCGTGTGTATGTGTGTGCATGCGTGCATGTGTGGTTAGTCAGCTCAGAGGAATGCTCTTTCTGCCTGCCGGGGCCTTGAGGAGGGCGTGGGCTGCTGTTTGGTTTGCGGCTTGCACCAGGGGTGGAGGGGGTAGAGAGACAGCGCTGCCTCAACTTGGCCCCGGCCGTCTCACTATCTGCGGGGGAGTGTGTGTGCACGACACAGAAACACACGCACACAGACATGTTCACCAGACAACAAACCTGCCTTTGTGCCCCACTGGCCACTAGTGCGACTGCTGCGGGTGCTTGACTACAGCTGGATACGTGTGGGAAAACTCAACATGAAGGAGCAGGGGTTTAAAGGGAAAAGCCATGAGCACAAGTGAAAGTCTTACAATACATAAATTGCACAAAGAAATTTCTGAGATTGAATAAAAATAGTTGAAGATAAGTAGCGTAGATCACTTCAAAAGGTCCAGGACTACCTAAAAGGCTTCAGTAGATGAAACGATAAGGGCCTAACAATATTAATCTTTTTAGGACACTGGTTCGAAAAAATAGAAGAAGCTAAAATATCTACAAGTGCATATCCACATACACTTAGATGTCAAGGACGCCCAATATAGCAACAAAGGAGACAAGGGATGGGTTCTGACAAATAAACTGATTTACCAAGCTTCCTATTGAATCCTTAGTTCGCTTTCTCAGTTTTCTCTCTTTGCCTCTTTCCCTGACATTACAAGCATAGGCAAAGGAAAAAAGATGATGACATAACAGACAAGTCCTTTGTTCAAATATTCATAATGTCAAATATGTTAAAGAAAGGATTTGTGTTTTTTTTGATAACTTGAGAAGGATGAGCGCTCAGCTTCCACCTGCGACCTGCAGAATTGTTTTGCAGCTGCAGCACGATTGATTATCTATTAATGAAAAGCCATATAAAATAGCGCGCTAACATTTGCACTAATCCTTATCTATGTATCCTAATCATAAAATCTAAGTCCTCAATGAAGCTCAGTTGATTTTAGCAAGTTAATATCAGCTGTTGATCAAATCATGCCCAACACTTATATCCTATCATATCCAGGAGGAGGATGGACTTTCACTGGGCTAATAGTTCTGCCTACACTCCTGCAGTCCCTTACTGCAAGAAAAATGACTGAGCTGTGGGGGAAAATTTATTGATGACTTGCATCTGAAATATTTTCAGTCATTCATCATTTTGATTCTGAAAAAAAAGAGACAGGCTGCTCAGCTCATTGACTATTAGCAGTAAAACTAATGGTTGCCAGTCCTCTATTGTCCAGACTGTTATTTGTCGTCTAGCCCTGGCCAGTCGTCTGTCTCCTGGTGTCTTATTCCACATTAGTCCCTCCTGCACTGGTCCCAGAACACTCCAGCCTTATTATATCACCTGTGGGACTCGCTTTTCTCTCACTCTCTATTCTTGGTTTACTTCCCTCATCTCCCCCACCCCACAATTTTTTTCTTCCTTAGAGAGTCTGATGGCTTTTCCAGAGAGAGTGGGAGGAGTGTGTGTATGTGGAATATGTTCCTTTGTGTGACCACTGTCGGAATGCATTCATAATTTTTTGCACAAGGACTCATTGCTCAGACTGCAACTAATGCTTATTTTCATTATAGAGTAGTGCTATTATTTTGTTCTTGATTTTCAATTGTTTGATCTATAAAAAGCCTTGTTTTTGTTCAAAACTTCAAAAAGGATAAAGAAAAGAAGCGATAAATAATGACTCTGTTTGAGAGTCTGTTTGGAGTTTTTGCTTGAAAAATGACTGACCTTTTTGGATTAGCCAAAAACAGACATTCCCATCTGGTTCTAGTAAATATAATGATTGTTGTCATAATAACTTTCCGGGGTTCTTAAATCCTGTCTCATACTATAATAAACCACTGTGCAGTGTTTTGGCATCTGATAAAACTCATGGATCTGTTGCTGCAGACTGACCTTCCTGGATTATTTAATTGTATCACCGGTATCCAAAATAGCACCCCCTGCCCCCACCAATGCAGCCCCTTTCATTTGTTATTGATATTTTTTGGTCTGAACACAAGGTAAAGTCATATGAATAACTAGAATAGCACTCAGCAGAGCACATGCCTCCGCCAAGGCCCAAAAGTCCCCTGAATTCAATCAGGCTTCACCAAATTGCACACATATCAATTCCCTGAATATGCCCATAATCAACATTTAGAAGCCTTTCTCCAACAAACTCCAGTGGGAGAGGAAGAGAACGTAAGCTTGAGTAGAGCCTCGCAGCAGAGAGGATTCAAGCTGTAACTGTCTGCATTCTGTAATTATGTAATAGAAACAAACTCTCTTGTCATCTGTCTCTGTCTTCTATGTGTATGTCAACACTTTTCATCCGCTTTTCATTTGCTTTCTTTTTTTTCTTTTTTCTTTTTTTACATCTGTCGCATGTTAGCGTATCAACCCCTTCACTTCCTGTGGAGGATCTCCGGCTGTATTCACTCATGAGCTCCTCCTGGGTTTCTGCAGACTTTGTACCAGGGGGCCAGGCAAAGAAAGTCTACAGAAACTCTGGAAGCTCTCACTCGGACTTTTGCGTTCGCACATACATCCCCCAGAAGATGTCCAGAGGAACCCCTGGGTTTCAGTGCATATCTGAAAGCAGCTTTAGTAAACGATTTGTCTCTTCACATGTTGTTATTGAAAGACACCAGCACTTCGCTGAATCTCACTGGACTGCAGCCCTGGTGCTCGTGGCTCGACAGACCGGCCACAAAAGGCACAAAGGCCATTTCAGCTGTACACTCCCACCCCCACCAGCCTCATCCCTCAAGCAGCATTGGGACATAGGGATAGTGGGACAGACGGAGGAGAGGAAAGAGGGGGTTTAAGGGAGAGGGGGCCCAGTCACAGACACTCTGAGCTGCCCTGAGCTGCTGAGACAGACTGCCGATCCTATTGTCCAGCAGCACCCTCCTTTCTTTATCAACCACCCACTTTGTCCTCCCTGCTTTGTGCTCTCATAGGACAGAAGGTCCGGAGTAGTAGTATTTGCAGGCACTTACTTATTATAGTTTTTTTAATTACACGAGGGAGAGCTTCTAAAATGATGTTCATATATTACAGCCTGGTGACTAACACATGGAAGACAAGAAAAAATCTTGTCTCTCAGACTAAGTTAGTCTTACAGTGTTTTCTGGCATTTTCAGTGGGCTTAGACTTTCATTTGAGTCCAAAGTTTGGCAGAGAGATGTAAAAGGTCCATGTCAAAAGGTCTTAGTCCGTCAGTGTGCGTGTGTGTGTGTGTTCTTAGACCATAGCCAGCCTGAACACACACAGTGTGTATGGTTTGTCTCTCTGAGCGTAACTGGGCATGCCTCTGTGTTTGTTTTGCCCCCCCTCCACCCCCAGCTCAGTTAAGCTCAATCTGCTCTGTCTCAGTCTGTTATGAGTCAACCACACACACATATCTCTTCACAGTCACTCACTTCTACACTTACTCCTCCATTGTCTAATACAGTATTTCACAGTTGATAAAGAAATGTGTGAATCCCTTAGAGGCTTGGTTATTTTATCTCACTGTCGCACATACCTGTGAATGTGTGCGTGTGAATGCACAGATTGCACTCCCTGCCTTTCACACAAACAGACAAGCTGGTTTGGGCTCAAAGGTCAGGTTCAGCCTCAGCTTCAGGTCATAGCACACAATGATGTCGACACAATTTCCCCTGTGGCAAAAGAAAATCTATACCAATTTTTCCCTTTCATTCTTGTAGATCAATTTCACTCTGACCGTTTGTTGACAGAGTAATGTCAGCACTTTGTCTCTTGTACTAAATCAGAAAGGGAATTGAGATGAGCTGAAGATGTACAGTCTTAATTATTGTCTTTACACCATTAAAATCTGTAAGGGACAGAAACAATGAAGTATGGATATTTTGGTTAGTTTTTTTTGGGGGGGAAGGGGGGCAGTTTATCTTGATTTGTCAAAAAACTAAAAATTACCTGTTTGATATTTGATTAATCATGAAGTCATATAATAATAAAATAAAAGGTTATACATCTCAACCATTTGGTGAATGTGCAAAGCCAAAAAGGTGAAAGCACCAGTGTTACTCATAACAATGACCCTGTTCAGTTTACCTGTCCTAGGAATTGGATTCCTTATTTACATCATTGTATATATATATTCTGCTTTGTGTCAGTTTATCTGTTTCCACTGTTGGCTCAATCGGACATTACACTGACTTTGCACTACAGGGAGGCAGTAGTACAGGGTCTTTAAAGATCTGGTTCCACTGATTCAGACATCAATACTCTATTGACCTTATTCACAATAAGACCTTATTTTGATTGCAATGTTTTAATGAGTTGCTATTATATGAATCCATTCATATTCCTGTTAACATGTCACAGAAATGACTGACTAAAGTCGTTACGTCTGCTACACTGTTACATCCAAAGTTTTAAAACCTCAAACTGAAATAGTTTCATGTACGATTCTACAGTAAACCACTGTGGGTGCATCTCCTCTACAACCTTTGTTTACACTGAGGGCATGTGCCTGAAAGCATTGGGTAACTGCCGTATGTCGATGTTGCAAAATGCTATGAATGCTCCGCATGATAATGTGACTAAGATGTCACACATGTCAGCATAATGACTACAGTCAGAATACTCCACATGGTATGATGCTATTATTGCTTATTCCGAGTATGACCTTTAAACAGTTTTCTGACATTTCATAAACAAAACAACAAAACTGGTTATTGAGAAAACAACTAATGAATTTCTCTGCCCTCACACCATGACATCAGTGGATATAGTCTTCTATGAACAAAAAACAAAAAAGTCATTGGTGTTGTTACTGTGTGTTGACCAGTTTCTAGTGCTGCAGGGAGAGGCTGAAGGTTGCAAAGTGCTGGCCTGAGTTCATGAATTTTTTGAAGCTTTTGGATCCCACCCATGTCCATCAAATCTTCAGTCTGGAGCCCACTCAGACACACACACATACACACACACACACACACACACACATACATAGAGGAGCCCAGCAGGGAATTTGGGGTCATAGTTCCCCCCCCTCTCTGCTACATAGCTGAAGGACTCTGAGCTTCATGTCATGTTGAAGTGTTTTGCAGAATGTGAGCTTGGCTGTTTAGACAGCGCTACTGGCTCTTCCTCTAAACAACAGGCTGAGGCTTGGTGGTGGCACAGGAGTGGTTTTTACTGTCAGTAAACTGTTTCTCATCAAAGTCTCATTCCAGCATGCCGTCATAAATCTCTTCAATAAAGTGAGTCACACACTCAGATTGAGAAAGTGTGTGCCTAGACCTGTCCATGTGTTTCATGTGCACAAAGTTTTAACTGTTGCTGTGGGGTTTTCTTTACATTTTATCTTTAGATAAACAACAGAGGAGGAAGAAGTATTGGTGTTCTTTGCTGACAGTAACACTATGCATCTTTTTATTACCTTTAAATAGCAGCTTCAAAATCTCTTGGACTTGTTGGAAAAACACTTCTTCTTGCTCTATGTGACCTAAGTGAAAGGGTACGATCTCCCGTGTGTGTGGAGATGACTGATCGTCACAGTTTAAATTGCTATAATCAGGCCCAGCAAGTTGAAGAGGAATGCTGAACTGTAGATCTGTTAAAAAGACTTGGACGTCAGCCAGTAAAATTTTAAATATAAAGAATTCTAAACAGAGTATGGTGTTTTTGTTACAGCTGCAGCTCCCCTGGGTCGGGAAGCTGGGGATCATGGGTAATATCTACCATGGTGCTGTTGCTCAGTTAAAAGTTATGTTATGTCCTCAAAGCAGGAATATTAAAAACCTAGTACAGGAGTATCAAAAGCAAAAATGCTCAATCTGCAACGCAGCTTCTTTCAAAGTGTCATATTATTATGGTATTTTTTATTATTCTTATTTTTATCTCAAACATGAGAAGTTTAATATTGTGATTCATCGACATGATGGAGATATTTTTGTACTTAATATACTAGTTGGCAGATTAGCACTTCCTGTAATGTGTTGAAATCAAAGATGTTGAAATGTGACAGCTGAGGCTCAGATGGAAGATTTCAGTTGTGCTCGTGTTGACTTGGCCTGTGTTTCACTGTAAACAGTAGAGTTCATTTTTCCCAATGTTTTCATTTGCTGTAAGTTTTTAGGCTGCTTCTCCCTTGTCTTCTGGGAGAATATGGTTTGTGTGTAGACTGTTGTTGTGTCGCGCACCTTAATTTGTCATTGAAACTGTTAAAAAAGTCATATTTGTTGTTTCTGGTTGATTGTATGTCCACATGTTGTATTCCACATGTGCAGTTCAGCTTCTCGTGCCTTTATTAGTGTGAGTCATACCAAACTATGACTGTAACCCTTTAAAAACACTGGCTGGAAGAGGCTTCACAAGGACATTAAGTAGGACACCAACTAACCAGTAATGTCACCGCAGTTTGTGCACGTCTGTCTCAGCCCACACAGAGTCTGGCCCCACCAAACACCCACTCAGCAGCACCAGGGACCAAACACACATACCACTGACATCAGGTCAGCCCAGTCTGACTAGTTAACACATCTACAGTAAAAAAAAGTTGTTCTTACTTTTTCTGCTTTAAAGTAGTAAGTGAAACCACAATGACACTGAATCAAATTCTACTTCTTTGAACCTTTTAATGCACATTTTTTGTGAATAATGTCAGTGAAGTTTTATTCCAGTTTGCTTGGTTCAATCTGTAATTAAGTAAATATCCTGTTTCCTTTGGCTAGTGTTGTCTACATGTGATCACTGTTCCTCTTTGCAAATGTATTTTTCATGTGTTTCCCTCGTGACTTTCGGATAATTTTCCTATGATGGTGATTTAGGTATTTCATAGCTTTTATATATATATTTTTATGTTTGTTTTATTTTTCCGAGCCCCTGGAACTTATAAGGCAGCTTACTAATATATGAAAAGGCCAGAATTGCTCCTGCACTCGTGAAAAATTGCAGAATTGTGCTACGTGGTAAAGGGAAACAGCCACAGTAAATTATGACTGTATACACATCAAACACAGGAAAAGTGCAATAGAAAAGAGGAACAGTGCGCACGAGTAGCTACTCAAAAACACTTTTATGATCCAGATTTTACTCATGGGAGTGGATGATGAATAAATCCATTTCTATTGTAGACAAAAGCCAGAGGTTAGCGGGTATAAGTGGGTTTTTTGGCAAGTGGAAGAAGGGCTTAGGTTAATGGACGGGATATGGCCCAAACTATAAAGTCAAGATACATGTCAAGTAGATTTTTATCAAATATAGTTCTCATCACATTGATGTATGTTCAGGTGTTAATTATTCGTTTTAATTTCTCCTTTGATATCATAAAAATGGGATGAAACCCCCTGATTGACTTACTCACGATTGGTCCGGTGTGTTTATCGACAGTGGGAGGAAGAGGAAACTTGTTGTCCATCTTTGAATACGATCTATGCTCCCTACTTATTATTCAGAACAATCTTTAACAGAGACAGTTCAGTGCACCCTATCACTTAACAATGGAGGTGAGGGAGACACCAATTGTGTTTTTTATTGTGACATTTATGAAGATAGCTTGCTCTTTTATGTGTAATTGTTGAGTTTAAATTGTGAGAACTACATCAAAAACTATCAAACATGTATAAAGATTTGTAGCTGTATAAAACTTTATAGTTTATTCAGTATATAGTTTGTTGAGTGCAGGGCAGTTCTCCTGGGTTATACTGACTCCTTACAGGATTTGGTCTTTTATTAGATCTTTGGCTCCAGGTTCAGTTCGACTTTATTACATCAGCTAACTCAGTTGCAGTCTTTTGGGATGTGTTTTTTGGATTCTGAGCCTCAGCAGCTTGCTTCTTCAGCCGTGTGCCCCTGTATGCCTGTCTCCACATAAGGCGCACACTAACATACACACTCCCCAGCCTCTATTAAAGGAAAGTGGCAGTGAATGAAAGCTTTTGCCATAAAACATTAAAACACCATAATGGTTGACCCAGATGTGCAACTACTGAGCTTTGAGTGGTTAAACAGGACACAGCCTTGTTTTTATTCAGTGACTGATATTTGTCCTTGCGAAGGGCTTTAGCTTAAGCCTGTGACCCTTACTATGTATTTGTGTGAGAGTGAGTGGGTGAGAGAGAGAGAGAGAGATTTAGAAGGGACATATGTGGCCGTTGCCTCTTACGTAAGATGATGAGGGGTTTTTTTCTTTCATGGGTCATTGTGCTCAGAGATTACAGGCTCCAACCCCATTATGTCAATCTGAGCTTCAAACTACTGCTCATTAATATCTGCCGGCCTAAATCATCAACCTGCCAATAGTATTGTAGACCAGATGAGTGCAGATGTTACAAAACACAATGAAGTCTCTATCGTACACGCTGTAATTTCATTGTTTATTATTAGACATCAGCTCATAACCAGTGCACTCACAGCTGGATCCCTCGTCAGGAGGAGGAAGTGAAGTGCAAGAGCCCAGACTCAGTGTTTGATGGGTTTTGAGGACAGAGTTATGTTTGGTTGATTCCAATGTGAAGAATGAATGAAAACAAAATCCAATGATATTTATTATGCTGTGGGGAAAAAAAGTTTGTATTCACACACAATGTCATAATGTCTCCACTGAGTTTGACTAACTTTTGCTTCAACTCTCAAAGGACTGAGACAATCATCACATCAATAACATCTAAGAACATCCTTACAATGAGGCAAACAATAAAAGAATGCAAATAAAATAGATTTTTCTTTGACAAAGTAGAAAAAGAACACAGATCAGACATTAACTAGATTAAACAGGTCAGATTGTTTTAATAATGTCATCACCAGAAAGTTATTGAAGACAAACAAGCTGTATCTCAAAACAAAAAGTTGCACATTATTAAGAGACGTCTCTGCTTCTCCTCCTGTCTGCAGGTCTCTGGATGGCCGTCTGCAGGTTTCCCACAGAAAAGGTCTGCCCCATGTCATCTACTGCCGTCTGTGGCGCTGGCCCGACCTGCAGTCCCACCATGAGCTGCGGGCGGTGGAGTTGTGCGAGTATGCCTTCCACACAAAGAAGGATGAAGTGTGCGTCAACCCGTACCACTACCAGAGAGTGGAGACACCAGGTATGAGGTTTATCTCCTCTGCAGAAACAATCATGGTTCTTTTATTGTTTTGTTGTATAATATTTTTTTGTTATCCAGACATGTTACCAATCACTATTGGTATGCTCTGTGTGTGTGTCTGTCTGCTTTTATGTCTATTGGACAGTACTACCACCTGTGCTGGTGCCCAGACACACAGAAATCCCCAGTGAGTTCCCGCCGCTGGATGACTACAGCCATTCAATCCCCGAAAACACCAACTTCCCTGCTGGAATTGAGCCCCAGAGCAACTACATACCAGGTACCAGCAAGCCTCCTAACACCATTCGCACTCAGGGCTCTATTAGAGAAGCACATGGCCTAAAGCGCATGGTGCAAGTGCATTTAGGGCAAACCCAAATCCACTTTAGCTAGTTGGCAAAATAAATAGTTGCTGTGCCAAGTGTTACAGGCATTACACCAATCAGAGTTTCATCTCGCTTTCCCTTCACAAGTCAGGTGCTCTTTATCAAATGTGCTATTATAACGGTGGATATTAGGTAGAGAGAGAGAGAGCGTGCTTCTCTTTAGAGGAAATCAGTTCTCTTTGCTCACAGTCAAGTGCATTTGCTATTTCACAACACGGGTGCTAAATAACAGCTAAGAAAGACTTTGCACTGCTTTGCATGTATGATAGGGTCCTATGTCTCTGATGCTGCTTTAACTCTCAAGACTTGTACAGCTGCTTTCAGACAAGCATTGAACTCCGGTCAGTTGCTTTCATTCGTGAAAGGAATATTCAGGAAAATATCTGGACCCCATTGTTCAGCCTTAGAGAATCCTTTTCATACCAAGTCCAATTAGCCACAGCATCCGAGTGTCAGGCTGTTAACATCATACATTGATCAGTCACATTGCCGTCTTCTCTTTGACTCACTTTATCAGTAGTTTGATTATTTGACTTTCAATTACCCACTTACAGTTTCCTATTAGTTGACCTGGTCTCTAGTTGAGCACTGACAAGCATCTGTTCCTATGTCAAATATGATTAACTGAGATTCTGAGGGACTCCTGATAACATCAACGTGGCTGTGCATTGTTAAAAATGATTATTAAATGTGAATGTGTTCATGCAACACAAATGTAATGACTTGTCTGTGTGTTTGCGTGTCTCAGAAACGCCACCACCAGGCTACCTCAGTGAGGATGGTGAGACCAGCGACCACCAGATGACCCACAGCATGGACACAAGCTCCCCGAACCTGTCACCTAACCCTGTTTCACCCACACACAGCAACTTAGGTAAGGGCTGTGTGTCTGTGCGCCAGTCTGTGTTTGTGTACTTTTCTGTCTGCCTGCGTCCACATATAGACAAATGATTCAATGGTGTATCTCCCCCGTGGGAATTCTGTTTGATTTAACTCTGAGAGAGGAAACCAGGTGATGAAAGAAGCCTTTGTCTTCCTCGCACCATGTGAGCTGCCGAACAGGCCAAGACACCATCCAGCCAACACTAACATCAATGACAATATCCTACATTTTTTTTCCATCAGGATGGAAGAACGCCAGGGGGCTTGGCTGGAAAGCTACTGGTGAAATAACAAAATCACACCAGTTTCATTTGGCAGTGCTGTCCAGCTTTGCTCTGGACTTCAAAAGCCAAGGACGAAATGTTGAAGCTGTTAGAGAGTGGCCACGTTGAGGGGAAAAAGAGCAAATTACCAGAACCAGTTGAAGTTACTGAAAACTATCACGGATAAGCCTGTAATTTGACCATCTTGGCTCCATTGTCCCTTCAGTGAGGGTTAAGTTTCCACATTTTATCTGGTAAAAGCTTCTGGGAAACGACGTATGGGTTTGACATTTTGTGATGCAAGCCCAGCCTAATGTTTTCTTTGGTGGCGCTTCTTTTCCCCCTTTACCTCAGCCCCTTTTCTCCCCACATTTCACCCATTTGCCTCCTCCTTTTTGCTCTTCACTTCCATTTTGTCTACCAGCTCCTCTGTTTTATGGCCATCATTTTTCTGTTTTCCCCCTTCTTCTTCTTTTGCTCTAATACGTTTCTTTTTGCCTGTTTTATTTCAACCTCTTCTAATTGATCTGCACATTTCAACCACCCTGTACATTGTACTCCTTTTCTTCTGTTTCTACTTTGTGTCTTTCCATTTGGTTTGATGAAACCTTCTTTCTCTGTGTCTCTGTGTCAGACCTTCAGCCAGTGACATACTGTGAGCCGGCCTTCTGGTGCTCTATTTCATACTATGAGCTGAACCAGCGAGTAGGAGAGACCTTCCACGCCTCACAGCCGTCGCTGACAGTGGACGGCTTCACGGACCCATCCAACTCGGAGCGCTTCTGTCTGGGCCTGTTGTCCAACGTCAACCGCAACGCATCAGTGGAGTTAACACGCAGACACATCGGTACAGTTCCACTCAAATCATTATTTAGCATCACACAGTGCTTCTTTACCCATTTTTAGCTGAGGGGTTTGTTTTTCTTTTTTCTTGAAGGCCGGGGTGTGCGGCTGTATTACATTGGAGGAGAAGTGTTTGCTGAGTGTCTCAGCGACAGCGCCATCTTTGTCCAGAGCCCAAACTGTAACCAACGCTACGGCTGGCACCCCGCCACAGTCTGCAAGATCCCACCAGGTGTGTGTCAAGCAGACAGAGATGGAGAGTGTAAACTTAAGGACGCAGAGATGTACAAATGGAGACAGTGGAGAGAAAAGAGAGCAAGACAGTGAAGAACGATTGACAGAGGTTGATGGTTGTCCTCTTTGATCTTCTCGTCTTTCTGTCCACATGCCCTTTGCATAAGACACTAAAGACAAAATATCAATGGGAGATTGTCTGTATGAATTATTAAGTGGAATGTAAATATGATCAATTTACCAAATAGGCGGAGGCCAACATACACAAAAACAAACAGGTTTGCAGATGCTTTTATTTTCTTTTTTTATGTTTTGAAATTGTGTTGTCCTTAAATATCACAGCTGGGGAACGTATACTGTATATGTGGAGACTACTACATTGTAAGTTGTAAAGTTGAGTTTTGATGACTTTCTCCTGCCTGCCAGTGTGGTGAAACATTAGAGGACCGTGTTAGTTTGCCAAATCTACATTAAATGGATGATACAGAACTAGTTAACGCTCCTAAATATTTTTAGAAGGTCAAAGGAACTTTAAAAATGAAGTGGCTTTTTTTTTAAAGCATCTGTTTCTTCCAGGATGCAACCTGAAGATCTTCAACAACCAGGAGTTTGCAGCCTTGCTGGCCCAGTCAGTCAACCAGGGCTTTGAGGCCGTGTACCAACTCACCAGGATGTGCACCATCCGCATGAGCTTTGTTAAGGGCTGGGGAGCCGAGTACAGGTAAGCTGTAGCCACTCACTCGTTTCCTAAACGTAAACCTCGACCGCTTCAGAGCTGAACTGCTTAACAGAAGATAAAGCTCCAAACCAACTTGTCAGCAGCACTGTGCAAAGATCGAGCCCTTATGTATACACAATAGAAACAAACAGACAGCGTGAATCACATCCCGCAATCCAGCCGCCCCCGCTCTCAGGCATCTGCTCACACTCTGGTGAATCCGGTGTGTGACGTTGCAGAGCCCTCATCAGTAGAAACAGGCCCCAGCTGGCACGCCAGACTATTTTTAAACAAACACACATGGGCTGTGTCAAAAAGAGATGTCAGACTTTCCCTCTTCCATCCCCACCCTATTTTCCACAAAGTCTGACTCACTGATAGTAAGAAAGGAGGAGACGGAATAAAGGAGGGCAGATGATTGGATGAAAGGTTTCCACAAGGGAGAAACCTTTGTTCTGTGAGCGACTGCACAGCAGCCCTGTCCAGACCCAACGCTCACATGTGGATACACTTAAAAACAGGATTCAGGTTACTGGACCAGCCAAGCCCTCCTCCTTCTTCTTCTCTCTCTCCACCCAAGCCTCTTCCTGCTGCCTGTCGGTTGTTTTTCATACTCTGTCCCTTTTACCTCCTCTTTTTTTAATTCATAAAATCAGACAAATCTCGTGAAACATCTGACACAACATCCAACTGATTCATCAGAGTTATTCAGACCAACACTTATGATGAATCAAACTATAAACCAGAGGGAAATCATGCAGCTCAGATATGTACATTCTAAATTAAACTCCTCACTATGTGGATGAGGCATTGAAAAGATGTTTCCATATAAAACTAAATTATTGTAGACATGAAACATTGATTAGATCTTCAGTCAAAAGAAATGATGACACAAACACACATGGATTGTTTTTCAGTTCACTTCACACTCATTTTGAAGTGTGACTAACTGATGAGCATTCATCCTGTTTATCGTGCACTTTCTTTTCTTTTGTTGCCTGAAGCCGGCCTCTCGTGTCCTGTGTGACGTCAAAAATGAAAGTGCGTTTGTTTCACTTTGCTGAGACATCTTTTTTGAAGTTAACTCACCCCTCTCCTGTCCTCTAAACAACTTTCTCTGTCTCTCTAACATCTGCCTCTCCTCTCCCAGGCGACAGACAGTGACCAGCACCCCCTGCTGGATCGAGCTCCACCTGAACGGCCCCCTGCAGTGGCTTGACAAGGTGCTCACACAAATGGGCTCCCCGAGCATCCGCTGCTCCAGTGTCTCCTAGGGAAGCCCTTCATCCACCTGCTTCCTGAACACCACGTGACTAAAAACACAGACTCCATGCAGAAAAGAACGGCTACACAAGTACGGAAAGACAAGCCCCTCCTCGATCTGTAACTCAGTCCTTCCTCCCCCACCAGCTGTCAGTAGCACTTTTTATAAACATGATGTTTGTGGCGAATGGGGACAAGTGCATTAAAGCAGAACCATGTTAGCAGGATCTCTACATTTTGTCCAGAATGAATATTTTCCTTTGGCATCTTTGTGCCAGAAAGGCTGTAGCAATGTGAGGAGGGTTGTTTTTGGTTTTTTTTATTAAGAGATTCTTATTTTCTTTGCTCTTTTCATTTTCTTGGTTTTTATGTTTTACATGTGTACAGATGTTAAAAGTGAACCGTGGATTTAAAAAAAAGATTTTTTTTTTAAGCATTAATAACAACTTTGTAAAGCATGTGTAAGATCATGTTAAATACATCTCACTTGACTGTGTTCCTGTATCTGGGCATTGGATCCTGTATTAAGATGATGGAATAATGGAGCCATCATTTTCAAACACTGTGTGAAGGACTGTACTGTAAGCCTCGTTTGTTTGTCGTTTGCAGCCTCCAGCAATCTGAGGACGCAAGTAACAGTTTCAGACAGAAACAAATGATTAAGCAAAAAATCTGTCAAAGTTTGGATCAAACTTTTCCCTCTGATCGCTGTAAAAAAATCCTCTCAACAGACTATTCGGGCCACGTAAAGGGGAAAAAATACCTGAGATTACAAAAAGAGGTAAATTTAGGCTGCGTGTCATTTTAAAAGGGGAATATCAGAAGACCAGTTTATCATCTGTGTTAAAATGAGGAATCAGGAGCAACTTGTTAAGTTATACTGTCGTATACATTTCCCAAACACCGTAATGATTCCTCTATAGGCACATTAGCATCATATTATTATAAAGATTGAGCAAGGAACTGTATTCTGAAGAAAGAACCATACAGGAAGTTGCCTCTGCGGTTGCTGTTGTTACATCAAAGGGTAGTTGTTAGAACGAATTCAAGCATGGAACTTTTTCTTATCGATTCTGACTTTATTCTTGAAATCTCAGGTTATTTTTTCTTCGGTGTGGCCCTAATACTCTGTTGTAATTCACTGATTTGAAATGTGGGACAAATTATTCTGACGAAGCAGTGTGATGCTTCAGGAAACAGTAGAGCAGAAGGGATTTAACCCTTTAAATATGAGTATTTAAAGACAATTCTATTCATAAAATGTCACCAGGAGGATGATGCACTTTTGTTAAACGTGAATATTTCGTTCATTCATTGACAGTTGTATTTTGTTGTTACATGAAATATTGCCTGCGTTAATTTCAGGAAGTTTTGCCAACGTACAAAATTCATTTGCAGCATTGTATTATGTAGTAGTTAGTACATAATAGGTTTTTACGCAACCCTTCAAAAAACATCTCATAAACTGTATTACTTTGCAAACTTGTAGTTAAATGACAAACTGAACACACAAAATGTAGTTAGATTACTTGTGTGTGGCAGGAGTACTCTGCAGCACGTGTAAAGATGGCAGGAAGTTTACTTCACGTCTTTAATTCTCAGCAGTCCATGACATGGGTTTTATTTTTGTATTATCAGTAATAATGACTCTTTGTTCACTCAGGATCGTCATAACAAGAGTTCCGTACTGAAAGCAGATGCATGATGCTCCCGGTTATTCTTGATGAGGTGATAACACGTTGAAGATATTGTCTGACGTGACAGAACATGTGTCACATGTAACAGAAAACCTGTGAAGACGAAAAGCAGATTCAGCACAAAGCACAAAGGGAAACTTTTAGATAGATGGCGGCGTGTAAATAGCATGTCCCTGTTTTTTAGGTCTGTGTACATGTAGGACTTACATGTGTTATTATGTGACCTTCATAATGTCGGTGGTTTTGGAAGCTGGGGAACAAAAAATAAGCAAAAAATGTTGAGTTGGAGAAAAAAGCATAGTCGTAGCTTTTGTCCCGTTTCCTCTCAGCCACCCGCTGTGGTGGAAGTGGATGAATTTCCTTCTGGTTCCATAACACGAGACAAAGACACAGTGGGTGAACACGGACAATATATTGAATCTTTTTATAGTACTTATTTACATGAACCCAGCGTTTGATGTTAATGCCAGCCCAGTGGTGCTAATCTTTAACATTGTAGGGACTCAAGAGAACAGCAAAGCCATGAGATTTAACTTAAAGCTGGTGTAGACGCTGATGAGGACTTGTGAACCTTCTAACTATAACGTCAGGTTGTTTCAGAAACAGTAGCATCTACCGATCTGAGACAAGACGGCTCTGTGTAGAGCTTTTAGTGTCCTTGAACACAGCGGCCCTGATCCTAATGGGCTCGTAAACCCCGTAGTCGATGTAATTACCCAGTAGGGAATATTTTTGCAAGCAAATTTGTCATTTTTATACACTCTTCAACTTATAGTGCTTGTGTTTTATCCCCTTGTCTAAATTTTTCACTGTAATAGTTAATATTAGTCGTGATTTATGCTTTTTTTTCCTGCTTGTTAGATGTCTTGTATAAAATTATACCCTCTATTTTTCTCTGCCTATGAAAAGTTGATGTGATGCTTTATATTTTTGTTTATTATTTTTGGTCTATGAATAAAATATATATCTTGTGGTGACACCAGAGTCGACATGTTAAGTGAGAAGGGTTGTACAAATGCCAC
>Paralichthys olivaceus po_smad3b DNA sequence
TCTGCATAGTGGTGAGTGGATAATGAGGGAGTTTTCATTTTTGGGTGAACTAGCCATTTAAGAGAGGCTATTTGGGCTAAAACTAAAAGAGGCTTTTGTGCACCTTCCAGTGTGATAACGTGTTATTCAGTGGTGTTCCTGTAACAAGGAGAAAAGTAGATCTAAGCTGCATGTGTTGAGGACACACTTGATACAGGTGGAGGACAGACCAGCTGACTGAGGACCAGGGGGAGGGGACAGACAGGCGGCTGGAGGAGCTGCTCCACACCGACAGACAGACAACTTGAGCGGACCGAACCTGCGACACGAGCCGCTGCCGCCGCCGCTGCTCAGCCCCCGGCAGTGACCGAGGCTGCTGCTCTGGGAGTTTAACGAGCTAAGCTAACTAGCCAACAGGATCAAGCTAATTATTAGCAGCACGGGGCGGTGGAATCAAGCCGGAGCACTGTCACTGGTTGTTTTGTAATTTAAAACATGTCTATATTACCGTTCACGCCTCCGATCGTGAAGCGGCTCCTGGGCTGGAAGAAAGGGGAGCAGAACGGACAGGAGGAGAAATGGTGCGAGAAGGCGGTGAAAAGTCTGGTGAAGAAGCTGAAGAAGACCGGGCAGCTGGACGAGCTGGAGAAAGCCATCACCACACAGAATGTCAGCACCAAATGCATCACCATACCCAGGTAACACACACAGCTAGCGCCCACTAGCTTCCCCGGAGTTAGCCACACTAGCGCTAATGACAGCTAGCATTAGCCGATTAGCTGGGTAGTTAGCTTGAGTAGTTTTGTGTGAGAACGAGTTAACTTTGTCTCGGACAGGTTAGCTGCCAAAGTAATTGGTGAGATAATAAGAAGTATGATTATACAATTCATACAAATACAGTTTTTTGGGGGTGCAACGAACGTTAGCTTTAGCTGCTACAGTGCAAACAGTCATACACAGGATCTAGAGCTAGCATTAGCTGATCAATGCAAAGTTAACTGATATTTCTGCTAAACACGCTCGTTTTGTTCTGTTTGAGAGAAGGAGCAGCCAATGGTCATTTTCTCAGTCAGAAATAACGATACAGGAATAAATGCCACGTTTGTGTGTGTGTTCGCCAAATGTGCTGCACAAAGACACACACACACACATTTGATTCTGTTATGTCACACTCCAGCGTTAGTTTTTGCAGCAGCAGGATGCACAGTGGAGCAGAGGCTACCCTCCTAAAATATCCCTATTGTGAAGTGAGCGTGATGTGTCTCTGAAATGTGTCCAGGCTGCAGGTTTGTGTTACACGTAGTGTTGCAGACACAAGTGTGTCCACAGTTCACACGTGTGATGTGCTGGAGGAGAAGAGGTGACTCACAGAGGATGTTTAGACTGGAGTGTGTGTACTGTGGAAAAGTGTTCAGCGTGGGACTCCTCATGTGAGATACCCATCTGTCTGGAACCAGTTTTCCTGACACATTAGGCAAGTTTCCTTGATTGTGGTGTAATATGTGTGTTGTGTTCTCAGAGGTTTTAATCAGTCTCACATGTTAAAGGAGGGATCAGCATTATGCAGTTTAATTAGTATAGTCACTGGACACCCTTCTTCAATCTGTATTAACTCTTTAAATGTCAAATCGGTATTTCCACCTGTTGCCGTGGCCTGATGTGAAAATGTAACCGTAAATAAGTAACTGTTTAGATAAAACTCAGCCAGGAAGAACAACATACAGAGACATAACAACATGGCGTAGACTGTAAATAGATTACACCATTTCTACATTGTCAACTATTTTTGGCATCCGCACAATCACTGTTTCCATTTTTCCATTTTGAATATGGATTTCTTTGCCTCTCTGCTCTTTGTTCTAATATGAAGTAAATAAAGCAAATACTGGCTCTGCTGGTAGGAGGCAGTGTTGAGGGAGGTCAAATCCACCCAACAATAACTTTCTAGATGTTAATCATCCTTGAACCTTTATTTATAATATTTCATCAGTTAGCTTGCAGGATCAATAAACCCAGGAGTGGTGATCATAGTGTGTAGAGAGGTCAGAGCATGGGTGGTAACCTACGTTAAAACCCTCTTCTCTGTTCTTGGGAATGTGCTCCAGGCTTTAGGGAGGGTGTGGGCCACTGTTTGGATTGTGGTTCAATCTCAGTGTGTCAGCGTTTAAAAGTGGTAAATGCAGGCCGGAGGTGCTCGAATTTAGAGGGACTCAAGCCAACAGGAAATTATTATGGATTAATACATCTCCATTGTGTTAGCTTTAAAAGCAGATCAATTGTCTGGTTCTCTGTAGTATGTGGAGAGTTTTGTAACTTCACAATAAACTTAATGTTTTAGATTTGTTTCGTTAAAAAAGGAAAACTTGCTTACTTATGTTACATGTGTTTATTTTGACAGAATACAGCAATAGGCTTATACTTTTGAATTGATAACTGGGGGGATTTTAGCCTTTCAATGCTTAACTAGTCAATATAGAGGTGGCAGATAATTATGAGAGACAAATAAATGCATAAATAAATAATTCTAAACATAAATGTATGAAAAAATAAATATTGAATCATGGAGGTGCTGGGCAATAACATCATCAGAAGTTGTTGCTCCTGCAGTGAAACTCAGGATTTTCTTATGATAAAAGGTGCAGGATTGGTGATGGGGTGGTGGTGAACCCCGGCTGGCAGCTGTACAGTTGTGTGGTCATCATGTCAGAGTGACAAATCTGGGGTGACAGGACAAGGCCCAGGCCTGTCTCTCAACAGAGGCATGGCAGTGCTGACCTCAAATGCCCCAACAAATACAACCTCTATGCAGGAGGCAGTGCTGGAAAATGAGTTTGAAACCATCTCTTTTGTGGTGACCCATAGTCCCATATTTAAAGCTCTCTGTTGTCTTATATGAAGTTTTGATATCCATTAAAGGATATATTTTTGGTTGTAAGTAGTACCCAGAACCATCTTAATGAAGTCTTGCATCTCCTCTTCTACACTTTTCTCTGTAGCTGTCTCTAGAACAGGGTGTTTTGTAACAGCCTCTGTGTCTTCTGATTACTTGACTATTTTTTGAGGTAACAGAACGTTGCCTCCTACTGTAGTTTAAATAACTGATATACACTATATTAGAAACTATAACAAAAAGACATGGAAATCTCTCAACTTTTAAGCAGGCAGAGGTGACAGTGGGTGTCAAACCTCAGGGTAACTGTCCGTCTCAGTCCGATTTAGCATCTTTGTTTTTGAGGTTTGCACTTTTTGTTACGATTGGGGCAAACTGTGTCAAAGCCTGTTGTCATGGTTATCTACTGGTTGATGTCGCTGCTGATTTCAGTCATGGAATTACATAATTGAGTTGGTCAGAGTTGATCTCATTTTCTTAAATTCCCTCTTAGACTAAAGCAATAAATAGACCTAATGCTAATGTTGACTGGAATCTGCTGGTTTATTGGAAATGATTGTACTTTGCTTTAATTTAACAACATTAGTCATTAATAAAAGATATGTTGTTGGTCACCTTAAAACTAGTGCCGAGCGAGGTCTAACTTGTTTTCCTTGAACCCAAGTCCCCCTCAGACATACTTTACAGGAGGCCCGGCCATGGTAAAGAATGAGAACCATATGTTTCTTGTTTGACAGTTCAACAATGAGTTGAACTGTTGTTGAGTTCAAGTGGAAAAAAACTGTCACCGCTCAATGCGAACAGTCAATGCGAACAGACAGATCAAGGCTCTGTTGCAGCCCTTCTTCTCCCTTTTAGTCATTTGATTTTCATGGCAATATACACATGGTTTGACACTTCAAAGGTACATAAATACTGTTAGTATGAGTTTTCGTCACGTATTTTTATACAGTCATGACTTTCTAGTAAGACATCATCACTTCAGACAGCTGATGTTTCCCTGGCTGGTGTTGCTACGTGGGAGGAACTGAGGGAATGGCTGGCACAGAAGAGCCTCTTTCACACCTAAGTAAATACAGTCAATGAAAAAAAAAATGTATGTAAAAGCTATTAAAAAAAATGTATTGGAAAAAATTAACTGGTCTGACGTGAGTAAAATGCTTTGGTGTTCTGCCCCCTGGTAATGTTGATTTATGTAGAACAAGGTAATATAGCGTTTATACATTTTATCCTATACTTCAAAGACATTGTTTCAGCAGAAGTTAGAGCAAAGCAACACAAAGTGGTCACATCTAATCCGCATGTATCGTGTTTCTTTTGATCGTATCTCTCAGATCTTTAGATGGGCGTCTCCAGGTCTCCCACAGAAAAGGTCTTCCCCACGTGATCTACTGCCGCTTGTGGCGCTGGCCGGATCTGCAGTCCCACCATGAGTTGAGAGCGGTCGACCACTGTGAATTTGCCTTCCACACCAAGAAGGACGAAGTGTGCGTTAACCCCTATCACTACCAGAGGGTGGAGACGCCAAGTGAGTGCTGTTAATTGCTACGTGATCCAAATTGCAGTGTTCAAAATCATACTTTTGACAGAGGTCTACAGAACCAAATGTGTTTTTTAATGAATTTGTCTGTGTGTCTGTAGTTTTGCCTCCTGTCCTTGTACCACGGCATACAGACATCCCTGCAGTGTTCCCACCACTGGATGACTACAGTCCATCTATTCCTGAGAACACCAACTTCCCTGCTGGCATTGAGCCCCGGAGTAACTATATTCCTGGTGAGAAAGACTATGCCTCTCATTCTAAAGGCAGAAAAAAAACTTTCACTCTTATCATTGATTGATTTTTTTCCTTTTTAATTCTCTGACAAAAAACATAGCATTCATTAAGCCTACTAATGCTTTTCACAGAAACTCCCCCTCCTGGTTATCTGAGTGAGGATGGAGAGACCAATGATCACCAACTCAACCACAGCATGGACACCAGTGAGACACAATTCAACCTCGTACAGTTCTAATTATGCCTGATCAAGATCATGACCCAGTCCTGTATTACTGCTCTATTTCAGGTTCACCCAGCCTGTCGCCCAATCCTGTGTCACCCGCAAACAGTAATCTTGGTAAGCAAAAGTGAAGGCGTGAGCTTCACTTACAGAGCATAACATTTATTATGTCATAAGTTCAACCGACATCACATTCATTCATCCTCTTTGATGTGTAAAATAATTTGGTTATTAAATGAATTGTTTTTTTTTAAATTACAAGATAACTTTATAACAGAGGCATAAATTAATAGAGAGGGGGAAAATTGAAATTAATCATTGGACAAGAGAAACATTATCTTATTAAGGGTACTGTCATATCAATTACACATACTTGGCAAAGATAATTACAGACAAAATCCCACTGCTAGTTGTACAAATATGTTTGTGTAATTAATTAATATTTTTTATTTAATATCATATTGAAAAAAACATGATTGCTTCCACCTCCTGAGAAAGTTCTTATTTGTAGATCAGATCTTCAATGTAATGACTATATTTTAAATATATATCCTGTCTGACAAATCAACTTCTACTATAATCAATTACTTATTGGTTAAACAAATGGGCTTCGAACTATACAGGTTTCACTCTTCCTTCTCACAATATAGTTTATCTTCTCCATGGGACAACAGTTAGTGATGTCTCCAAGGCCAACAGTGAGTGTTCCTCCACAATAGGGCGATCAAACGCTTCCCTTAGTAGACCAAAATCTTTTAGCGTGTGTTTATGTGTGTGAGAGACAGATGAGTAATATACAGGAGAAGTGGACTACATCTGTGAGGCCCTCGGGGCAGTATCAGAGTAAGTATGGTATGAATGGAGTCTTTGTCTATGGTCCATCCTCATCTGTGGAAAGGCCAACTACAGACAGCACAAGATAATGCAATAACAGTAACATCCTGTTGCTTGGTTATTTTATCCATGTGGAAAGCCACAAGCAGGTCACTGTTAAAAAAAATATGCACGCATGTCATGTCTTCTCATTCCTGGCTGGGGCTGTGAGGGTCGTGGGAAAGAGCCATTGAAGAGAAATCAAAGGGAACATTATCAACACATTATCAGCAGTGTACATCTTCTCAGTCAATTGGTTGTTTGGCCACAAAGCACTTTACCTGTTCCCATGAACAGTTTTTTCATGGCTCTTACTGAAGCTTGCTTTGTACATTTATCTTTATCTTTCCTCTCACCCTCTGTTCACACAGACTTACAACCTGTGACGTACTGTGAATCTGCCTTCTGGTGTTCTATCTCCTACTACGAGCTGAACCAGCGTGTAGGAGAAACCTTCCATGCCTCCCAGCCCTCCCTCACAGTAGATGGATTCACGGACCCCTCAAACTCTGAGCGCTTCTGTCTGGGCTTGTTGTCCAACGTCAACCGCAACTCGGCAGTCGAGCTCACACGCAGACACATAGGTGGCCATGCTATTTCACACAAGTATCACATAAGCTGTGATCTAATTTGCATTTTATATTTGACATAATCAGGTGGTTTCTGAGCTACAATCTTTGCTCCTCCCCATCCAGGGCGGGGCGTGAGACTGTACTACATTGGGGGCGAGGTGTTTGCAGAGTGTCTCAGTGACAGTGCCATCTTTGTCCAGAGCCCCAACTGCAACCAGCGCTACAGCTGGCATCCTGCCACTGTCTGCAAAATCCCTCCAGGTTAGTAGACAGTAGTTAGTGAGAAGATATGTACAACACTTGAAGTGACCAGAGCGTAAATCAGTTCTAATGACCCACTGACACGAACATCTGCATGGTTCTCAGCGCTAATCAGCCTAATAATAAATCTTTTGTTTGTCAGGCTGCAACCTGAAGATCTTCAACAACCAGGAGTTTGCTGCGCTGCTCGCACAGTCAGTCAATCAGGGCTTTGAGGCTGTCTACCAACTCACAAGGATGTGCACCATTCGCATGAGTTTTGTCAAGGGTTGGGGAGCCGAGTATAGGTAAATAACATTTCTTTACAAAATTTAGCTGCTGAATAATGGATATCTGTAATAATTATATTCATAATATCTTGTCATTTTCAAAGTATCTTTATTGAGGGGCTTGATATTTATGATCAGGATAATGAACTTCAGTTTAGGGGTAAAAAAGTAGGATGAAGGGGTGCTTCTACACAGACGGTAGCAACTGTGTAATGAAAAAGAGGGTGATGGGGGAGGGTGCAGCTTTGAGTGTGCAAGAGAGGGCTGAGTAACGGTGGAAGAATGCAGCAGGCATGCAGTGATATGGGGGACGTGGAGTGGAAGGTGAACTCATATCAGACAACCTTTGCAAGGGGATTCCCACTGGACTATGAGTAATACGTGTTAAATTTCTGGCACCAAACACCTTGGAGAAAAAACACCTTTGGTAGAAACTTGAAAGACTTAGAAGAGCCAGTAGATTTGGCTTCACATTTTGTGCTAATTCAACTAAAAATACTAGAGTGGACTGTATCTTTGCATTGACTGTAATGAGGTTATATGAAGACTGACAGGACTCACAGTCATTTTAATTTGCACGGTGCCATGAGTTATGGAAAGCTTTCATTGAAAACAAACTACATTATCGCTCTCCTTCTCTGCAGACGGCAGACGGTGACCAGCACCCCCTGTTGGATAGAGCTGCATCTCAACGGTCCTTTGCAGTGGCTGGACAAGGTCCTCACACAGATGGGCTCTCCCAGCATCCACTGCTCCAGTGTGTCATAGGAGCGGCCCCTGTCCCATCCACTGACTTAAATACAAACCACATAGGCAAACTCAAGTATCCTTCAGTGATGGTAAAGAAAGAGACGCCATTCGTCAAGTATCTCACCTCCCTTGTCGAGAACTTTTCACCGCACATGTAATGCATAGCACTTTCCTTAGAACCATGTAGTGTTCCCATTTGAGTCTAAGACATTGTTTTGTTTCCATGTGTTCAACAAGCAACCAGGGTATTTGCCGTAGGATTCAAAAGAATACCTTAATTTTACTCATCATTCATTCAGACATGTCTGTGCTTGGTTCATTTTTTATACAGGGGATTGAAATGTCATCATCTACACATTTCATTTTTGACTATGAATTAGCTAAAAAATATGAACAAGCTGCCATCACTGGTGTCAGAACCACTTTTGTTAACACGGAATCAGGAGGATTATTTATCAAAATGCTTTAACTTGAAAAATGTCATTCTGTTTAGTGATTAAATGGAATATATTGAATTAATATTTTAAGTACAAGGTACTTTGCCCATATTGATTTATCTGTATTAATGAAAACATTAATTATTGGAATGATAATTTAATTGGTATTTTATCTATTTTTAACAAAATATAGACATTAGCACCATTGTTTCTTGATGAGAACCCTTGTATGAAAACTATTTTGCTCAGTGAAAGAGACATTTTATAAGTTATTTTTGCATATTGTCCTGCATGGGAATATATTTTTATTATTGCCTCGATATAATTGTACATAGATATTTATAGCTTGTGATTTCTTGTAGTCATGCGTTGCTTGAAACTGTGGACCTGACTGACCTCTGGCATGAGTAGATTCACAAATACGAGACTTTTGAATGACTCGAAAACTTGTCCGCCTTTAACGCAGGCTTTTCTAACATAGGATTACTGTACCAGCTCTAACTGTTGTTTCATAATGACACACAGTAAGAGTGATCATAGTGGACTGAATGCATTTAAGTGTGACTTCAGTGTGAACAGTACTTAGTAGCATGAACCGTGGCTGTGGTTCATCCACGCTGGTTTTTTAACCATCTGTTAGCCAGTAGTACACTATGCTCCTTGTGGGTAAATGATGCACTTCAAGTTTAATGTGTTGATCAGTGTAAAGCTTTAGTTCTAGTGGTAATTTGACTTGTCCAGTAAATACTGTATATTACATGTACATTGCTACCATATAAGGCATGTGTAATATGCTCGCTGTCACTGTCTATGACGCCACCAGGTTAACCCTGCATTAACTTTGCATAAGACTGAGACACCGTGTTATCCATTTAAAACGTTACATGGTGCTAAACTGAAATACTGTGTACTGCAGTGCATTTTGTAGTTGCTAGATCTGTATCAGTACTTGTGTTCCTTGATGTTTGCAGTTGGTGGTTTTCTGTTCGAAGTCTTATGTACATGTTTATTTCATGTAGTCTAATATTTGTTGTCAAATGACCATTGTTTTGTTATCTGTGAAAATTTATTAAACTGCAACTGGGTAAAAAGAATATAATTAAAAGCAA
